# Supplementary material for: Data for chicken semen proteome and label free quantitative analyses displaying sperm quality biomarkers
Source: Data Brief. 2014 Sep 21;1:37–41. doi: 10.1016/j.dib.2014.08.008 (PMC4459768; doi:10.1016/j.dib.2014.08.008)
Supplement: Supplementary file 1 — Supplementary data. [file mmc1.zip]

Archive with 3 entries (3 files):
- Table 1.xlsx
- Table 2.xlsx
- Table 3.xlsx
