# Supplementary material for: Data for chicken semen proteome and label free quantitative analyses displaying sperm quality biomarkers
Source: Data Brief. 2014 Sep 21;1:37–41. doi: 10.1016/j.dib.2014.08.008 (PMC4459768; doi:10.1016/j.dib.2014.08.008)
Supplement: Supplementary file 1 — Supplementary data. [file mmc1.zip › Table 1.xlsx]

## Sheet: Table S1
				PROTEIN IDENTIFICATION PROBABILITY		NUMBER OF ASSIGNED SPECTRA		NUMBER OF UNIQUE PEPTIDES		NUMBER OF UNIQUE SPECTRA		PERCENT COVERAGE
Identified Proteins total 1165 SPZ SPECIFIC (558) SP SPECIFIC (343) SHARED (264)	Accession Number	Gene name	Molecular Weight	SPZ	SP	SPZ	SP	SPZ	SP	SPZ	SP	SPZ	SP
10 kDa heat shock protein, mitochondrial [Gallus gallus]	gi|45384204	HSPE1	11 kDa	1		23		7		8		0.75
2-oxoglutarate dehydrogenase, mitochondrial [Gallus gallus]	gi|71897293	OGDH	115 kDa	1		348		37		45		0.34
26S protease regulatory subunit 6A [Gallus gallus]	gi|71894847	PSMC3	47 kDa	1		19		5		7		0.14
26S proteasome non-ATPase regulatory subunit 1 [Gallus gallus]	gi|60302842	PSMD1	106 kDa	1		3		3		3		0.046
26S proteasome non-ATPase regulatory subunit 3 [Gallus gallus]	gi|71897125	PSMD3	59 kDa	1		3		2		2		0.054
26S proteasome non-ATPase regulatory subunit 5 [Gallus gallus]	gi|61098300	PSMD5	56 kDa	1		2		2		2		0.052
26S proteasome non-ATPase regulatory subunit 9 [Gallus gallus]	gi|57525182	PSMD9	23 kDa	1		25		7		9		0.38
3-hydroxyisobutyrate dehydrogenase [Gallus gallus]	gi|57530712	HIBADH	35 kDa	1		38		9		11		0.29
3-hydroxyisobutyryl-CoA hydrolase, mitochondrial [Gallus gallus]	gi|71895123	HIBCH	43 kDa	1		39		13		17		0.43
3-ketoacyl-CoA thiolase, mitochondrial [Gallus gallus]	gi|57529492	ACAA2	42 kDa	1		189		22		32		0.56
6-phosphogluconolactonase [Gallus gallus]	gi|71896147	BRD4	26 kDa	1		8		2		2		0.1
60 kDa heat shock protein, mitochondrial precursor [Gallus gallus]	gi|61098372	HSPD1	61 kDa	1		131		24		32		0.43
[Pyruvate dehydrogenase [lipoamide]] kinase isozyme 3, mitochondrial [Gallus gallus]	gi|57525478	PDK3	47 kDa	1		19		7		8		0.24
acyl-CoA dehydrogenase family member 9, mitochondrial [Gallus gallus]	gi|57524955	ACAD9	68 kDa	1		787		50		71		0.61
adenosine deaminase [Gallus gallus]	gi|57529377	ADA	41 kDa	1		3		2		2		0.056
adenylate kinase isoenzyme 1 [Gallus gallus]	gi|46048771	AK1	22 kDa	1		49		9		10		0.36
ADP-ribosylation factor-like protein 8b-a [Ictalurus furcatus]	gi|308322555	NA	18 kDa	1		3		2		2		0.11
ADP/ATP translocase 3 [Gallus gallus]	gi|54020693	SLC25A6	33 kDa	1		53		6		9		0.52
alpha-crystallin B chain [Oryctolagus cuniculus]	gi|126722693	CRYAB	20 kDa	1		5		2		3		0.14
alpha-methylacyl-CoA racemase [Gallus gallus]	gi|71895383	AMACR	42 kDa	1		11		3		4		0.13
ankyrin 3, node of Ranvier (ankyrin G), isoform CRA_b [Homo sapiens]	gi|119574585	ANK3	465 kDa	1		2		2		2		0.0054
apoptosis-inducing factor 1, mitochondrial [Gallus gallus]	gi|55926141	AIFM1	65 kDa	1		72		15		17		0.32
arginase, type II [Gallus gallus]	gi|340523133	ARG2	39 kDa	1		21		5		5		0.18
ATP synthase F0 subunit 8 [Gallus gallus]	gi|198401599	NA	5 kDa	1		18		2		2		0.64
ATP synthase subunit alpha, mitochondrial [Gallus gallus]	gi|45383566	ATP5A1	60 kDa	1		562		38		53		0.52
ATP synthase subunit e, mitochondrial [Gallus gallus]	gi|148223796	ATP5I	8 kDa	1		83		9		15		0.8
ATP synthase subunit f, mitochondrial [Gallus gallus]	gi|380714670	ATP5J2	10 kDa	1		17		4		5		0.53
B-cell receptor-associated protein 29 [Gallus gallus]	gi|148229985	BCAP29	28 kDa	1		9		4		4		0.18
BRI3-binding protein precursor [Gallus gallus]	gi|92110029	BRI3BP	27 kDa	1		3		2		2		0.13
C-terminal-binding protein 1 [Gallus gallus]	gi|61097977	CTBP1	47 kDa	1		9		3		3		0.074
calcium-binding mitochondrial carrier protein Aralar2 [Gallus gallus]	gi|61098440	SLC25A13	74 kDa	1		278		25		27		0.38
calreticulin [Gallus gallus]	gi|44969651	NA	47 kDa	1		5		3		3		0.092
cAMP-dependent protein kinase catalytic subunit beta [Danio rerio]	gi|77993318	prkacbb	41 kDa	1		25		5		5		0.15
carbonic anhydrase 3 [Sus scrofa]	gi|56711366	CA3	29 kDa	1		7		3		3		0.14
cardiac phospholamban [Sus scrofa]	gi|47523502	PLN	6 kDa	1		5		2		2		0.38
carnitine palmitoyltransferase I [Gallus gallus]	gi|83743084	CPT1A	27 kDa	1		93		5		5		0.21
casein kinase I isoform gamma-1 [Gallus gallus]	gi|94536815	CSNK1G1	52 kDa	1		19		6		7		0.17
CDGSH iron sulfur domain-containing protein 1 [Gallus gallus]	gi|314122187	CISD1	12 kDa	1		22		4		8		0.55
cell cycle control protein 50A [Gallus gallus]	gi|61097955	TMEM30A	41 kDa	1		59		8		10		0.23
Chain A, Chicken Cytochrome Bc1 Complex Inhibited By An Iodinated Analogue Of The Polyketide Crocacin-D	gi|196049775		49 kDa	1		466		29		49		0.64
Chain A, Crystal Structure Of Human L-3- Hydroxyacyl-Coa Dehydrogenase (Ec1.1.1.35) From Mitochondria At The Resolution 2.0 A, Northeast Structural Genomics Consortium Target Hr487, Mitochondrial Protein Partnership	gi|333944606		35 kDa	1		2		2		2		0.065
Chain A, Crystal Structure Of Human Vitamin D-Binding Protein In Complex With Skeletal Actin	gi|21730554		42 kDa	1		55		10		15		0.61
Chain A, Mitochondrial Creatine Kinase	gi|2392237		43 kDa	1		1833		51		100		0.92
Chain B, Avian Respiratory Complex Ii With Oxaloacetate And Ubiquinone	gi|85544001		29 kDa	1		150		19		25		0.73
Chain B, Chicken Cytochrome Bc1 Complex Inhibited By An Iodinated Analogue Of The Polyketide Crocacin-D	gi|196049776		47 kDa	1		788		38		53		0.64
Chain B, Structure Determination Of Aquomet Porcine Hemoglobin At 2.8 Angstrom Resolution	gi|809283		16 kDa	1		12		4		5		0.39
Chain C, Avian Mitochondrial Respiratory Complex Ii At 1.8 Angstrom Resolution	gi|110590576		15 kDa	1		37		3		5		0.24
Chain D, Chicken Cytochrome Bc1 Complex Inhibited By An Iodinated Analogue Of The Polyketide Crocacin-D	gi|196049778		27 kDa	1		217		9		14		0.58
Chain E, Chicken Cytochrome Bc1 Complex Inhibited By An Iodinated Analogue Of The Polyketide Crocacin-D	gi|196049779		21 kDa	1		185		10		14		0.38
Chain G, Chicken Cytochrome Bc1 Complex Inhibited By An Iodinated Analogue Of The Polyketide Crocacin-D	gi|196049781		9 kDa	1		41		5		7		0.59
Chain I, The Geometry Of The Reactive Site And Of The Peptide Groups In Trypsin, Trypsinogen And Its Complexes With Inhibitors	gi|230373		7 kDa	1		43		6		6		0.95
chromosome 1 open reading frame 69 [Gallus gallus]	gi|303227895	IBA57	36 kDa	1		22		4		5		0.17
clathrin heavy chain 1 [Gallus gallus]	gi|124339781	CLTC	192 kDa	1		3		2		2		0.014
complement component 4 binding protein, alpha chain precursor [Gallus gallus]	gi|45382791	C4BPA	49 kDa	1		6		2		2		0.086
COX15 homolog, cytochrome c oxidase assembly protein [Gallus gallus]	gi|166295222	COX15	43 kDa	1		11		2		2		0.065
creatine kinase S-type, mitochondrial precursor [Mus musculus]	gi|38259206	Ckmt2	47 kDa	1		17		2		2		0.31
cullin-3 [Rattus norvegicus]	gi|157818315	Cul3	86 kDa	1		130		14		16		0.23
cysteine--tRNA ligase, cytoplasmic [Gallus gallus]	gi|60302812	CARS	86 kDa	1		41		10		11		0.15
cytochrome b-c1 complex subunit 10 [Gallus gallus]	gi|299829237	UQCR11	6 kDa	1		9		2		3		0.38
cytochrome b5 [Gallus gallus]	gi|48976095	CYB5A	16 kDa	1		5		3		3		0.25
cytochrome c oxidase subunit 4 isoform 1, mitochondrial [Gallus gallus]	gi|71895513	COX4I1	20 kDa	1		148		17		28		0.68
cytochrome c oxidase subunit 6C [Gallus gallus]	gi|310772257	COX6C	9 kDa	1		139		6		15		0.62
cytochrome c oxidase subunit 7A2, mitochondrial [Gallus gallus]	gi|311771659	COX7A2	10 kDa	1		25		3		5		0.3
cytochrome oxidase subunit II [Gallus gallus]	gi|28557158		26 kDa	1		101		7		14		0.37
cytoplasmic aconitate hydratase [Gallus gallus]	gi|72535134	ACO1	98 kDa	1		28		13		14		0.16
cytosol aminopeptidase [Gallus gallus]	gi|71897015	LAP3	56 kDa	1		106		19		23		0.35
cytosolic glutathione peroxidase-1, partial [Gallus gallus]	gi|305379596		16 kDa	1		8		2		2		0.24
D-beta-hydroxybutyrate dehydrogenase, mitochondrial precursor [Gallus gallus]	gi|57529615	BDH1	38 kDa	1		2		2		2		0.059
D-dopachrome decarboxylase [Gallus gallus]	gi|71897241	DDT	13 kDa	1		6		4		4		0.42
delta-1-pyrroline-5-carboxylate dehydrogenase, mitochondrial [Gallus gallus]	gi|355390334	ALDH4A1	61 kDa	1		18		7		8		0.18
desmin [Sus scrofa]	gi|48374063	DES	54 kDa	1		6		3		3		0.091
dihydrolipoyl dehydrogenase, mitochondrial [Gallus gallus]	gi|71897021	DLD	54 kDa	1		353		20		25		0.39
disintegrin and metalloproteinase domain-containing protein 20 [Gallus gallus]	gi|46195822	ADAM20	85 kDa	1		14		2		2		0.041
disintegrin metalloprotease ADAM10 [Gallus gallus]	gi|19879655	ADAM10	85 kDa	1		8		4		4		0.068
DNA damage-binding protein 1 [Gallus gallus]	gi|45383688	DDB1	127 kDa	1		4		2		2		0.026
dnaJ homolog subfamily A member 2 [Gallus gallus]	gi|57524857	DNAJA2	46 kDa	1		3		3		3		0.11
dynamin-like 120 kDa protein, mitochondrial precursor [Gallus gallus]	gi|86129526	OPA1	113 kDa	1		3		2		2		0.019
Dynein light chain 1, cytoplasmic [Oncorhynchus mykiss]	gi|225704710		10 kDa	1		11		3		3		0.7
dynein light chain roadblock-type 1 [Homo sapiens]	gi|7661822	DYNLRB1	11 kDa	1		7		2		2		0.22
dynein, axonemal, light chain 1 [Gallus gallus]	gi|314122195	DNAL1	22 kDa	1		33		11		15		0.51
E3 ubiquitin-protein ligase RBX1 [Homo sapiens]	gi|7657508	RBX1	12 kDa	1		10		3		4		0.19
ectonucleoside triphosphate diphosphohydrolase 1 [Gallus gallus]	gi|61098350	ENTPD1	36 kDa	1		21		5		5		0.17
EF-hand domain-containing family member C2 [Gallus gallus]	gi|83721959	EFHC2	87 kDa	1		22		7		7		0.1
electron transfer flavoprotein-ubiquinone oxidoreductase, mitochondrial [Gallus gallus]	gi|71895853	ETFDH	53 kDa	1		195		18		23		0.4
electron-transfer-flavoprotein, alpha polypeptide [Gallus gallus]	gi|71895681	ETFA	37 kDa	1		166		17		19		0.48
ES1 protein homolog, mitochondrial [Gallus gallus]	gi|71895261	C1H21orf33	27 kDa	1		46		8		11		0.4
eukaryotic translation initiation factor 5A-2 [Gallus gallus]	gi|45382991	EIF5A2	17 kDa	1		31		7		9		0.53
eukaryotic translation initiation factor 6 [Gallus gallus]	gi|71895027	EIF6	27 kDa	1		9		3		3		0.19
exportin-7 [Gallus gallus]	gi|61098426	XPO7	124 kDa	1		20		7		8		0.077
fatty aldehyde dehydrogenase [Gallus gallus]	gi|57525324	ALDH3A2	54 kDa	1		4		2		2		0.043
filamin-C isoform a [Homo sapiens]	gi|116805322	FLNC	291 kDa	1		5		4		4		0.021
fumarate hydratase, mitochondrial [Gallus gallus]	gi|57530433	FH	54 kDa	1		94		15		18		0.38
glia maturation factor beta [Gallus gallus]	gi|71894963	GMFB	17 kDa	1		5		3		3		0.15
glutamine synthetase [Sus scrofa]	gi|29150629	GLUL	2 kDa	1		4		2		2		1
glutaredoxin-related protein 5, mitochondrial [Gallus gallus]	gi|56605958	GLRX5	17 kDa	1		2		2		2		0.15
glutathione S-transferase kappa 1 [Gallus gallus]	gi|310772238	GSTK1	25 kDa	1		8		3		4		0.17
glycine cleavage system H protein, mitochondrial precursor [Gallus gallus]	gi|52138647	GCSH	18 kDa	1		4		2		2		0.18
GMP synthase [Gallus gallus]	gi|57529561	GMPS	77 kDa	1		2		2		2		0.059
grpE protein homolog 1, mitochondrial [Gallus gallus]	gi|57530061	GRPEL1	25 kDa	1		11		5		5		0.27
GTP-binding protein SAR1b [Esox lucius]	gi|225715434		22 kDa	1		20		4		4		0.21
heart fatty acid-binding protein [Sus scrofa]	gi|148792972	FABP3	15 kDa	1		4		3		3		0.17
heat shock 105kDa [Gallus gallus]	gi|228008358	HSPH1	96 kDa	1		2		2		2		0.043
heat shock 70 kDa protein 4L [Gallus gallus]	gi|60302800	HSPA4L	95 kDa	1		81		13		14		0.23
heat shock 70 kDa protein 8 [Ictalurus punctatus]	gi|90103366		10 kDa	1		76		3		5		0.67
heat shock protein 75 kDa, mitochondrial [Gallus gallus]	gi|57525126	TRAP1	80 kDa	1		8		3		3		0.089
HIG1 domain family member 1A [Gallus gallus]	gi|71896563	HIGD1A	11 kDa	1		31		2		3		0.24
hornerin precursor [Homo sapiens]	gi|40795897	HRNR	282 kDa	1		2		2		2		0.017
hydroxyacylglutathione hydrolase, mitochondrial precursor [Gallus gallus]	gi|61098280	HAGH	34 kDa	1		5		3		4		0.14
hypothetical protein BRAFLDRAFT_283407 [Branchiostoma floridae]	gi|260820618	BRAFLDRAFT_283407	30 kDa	1		3		2		2		0.15
hypothetical protein RCJMB04_1a14 [Gallus gallus]	gi|53126140	ACO2	86 kDa	1		1199		51		72		0.57
hypothetical protein RCJMB04_22i13 [Gallus gallus]	gi|60099069	SUCLA2	50 kDa	1		171		17		19		0.38
hypothetical protein RCJMB04_24c15 [Gallus gallus]	gi|53134979	BRP44L	12 kDa	1		21		6		6		0.36
Importin subunit beta-1 [Cricetulus griseus]	gi|344249164		211 kDa	1		30		5		5		0.043
isocitrate dehydrogenase [NAD] subunit alpha, mitochondrial [Gallus gallus]	gi|347360902	IDH3A	40 kDa	1		208		20		33		0.45
isocitrate dehydrogenase [NAD] subunit beta, mitochondrial [Gallus gallus]	gi|71897269	IDH3B	42 kDa	1		145		14		18		0.32
isocitrate dehydrogenase [NADP], mitochondrial [Gallus gallus]	gi|71896205	IDH2	50 kDa	1		466		27		39		0.5
isoleucine--tRNA ligase, mitochondrial precursor [Gallus gallus]	gi|57530344	IARS2	112 kDa	1		43		14		15		0.16
isovaleryl-CoA dehydrogenase, mitochondrial [Gallus gallus]	gi|313760586	IVD	46 kDa	1		2		2		2		0.071
kappa casein [Bos taurus]	gi|125489161		18 kDa	1		5		3		3		0.22
keratinocyte proline-rich protein [Homo sapiens]	gi|68563515	KPRP	64 kDa	1		5		2		2		0.033
LanC-like protein 1 [Cricetulus griseus]	gi|344235840		119 kDa	1		11		4		5		0.088
LETM1 and EF-hand domain-containing protein 1, mitochondrial [Gallus gallus]	gi|347921826	LETM1	86 kDa	1		60		8		10		0.11
long-chain fatty acyl-CoA synthetase 4 [Anser cygnoides]	gi|308051693		74 kDa	1		9		2		2		0.039
long-chain specific acyl-CoA dehydrogenase, mitochondrial [Gallus gallus]	gi|57529797	ACADL	48 kDa	1		395		32		43		0.55
low molecular weight phosphotyrosine protein phosphatase [Gallus gallus]	gi|86129490	ACP1	18 kDa	1		2		2		2		0.13
LYR motif-containing protein 4 [Gallus gallus]	gi|312032386	LYRM4	10 kDa	1		5		4		4		0.52
lysine--tRNA ligase [Gallus gallus]	gi|71895483	KARS	68 kDa	1		8		2		2		0.037
lysosomal protective protein precursor [Gallus gallus]	gi|71895603	CTSA	53 kDa	1		9		3		4		0.074
membrane-associated progesterone receptor component 2 [Gallus gallus]	gi|57530130	PGRMC2	22 kDa	1		20		4		6		0.3
metallo-beta-lactamase domain-containing protein 2 [Gallus gallus]	gi|71896255	MBLAC2	31 kDa	1		7		2		2		0.072
methylglutaconyl-CoA hydratase, mitochondrial isoform 1 [Gallus gallus]	gi|357593606	AUH	34 kDa	1		4		3		3		0.13
methylosome protein 50 [Gallus gallus]	gi|71895697	WDR77	39 kDa	1		11		4		4		0.14
mitochondrial carrier homolog 2 [Gallus gallus]	gi|45382213	MTCH2	33 kDa	1		60		7		10		0.32
mitochondrial chaperone BCS1 [Gallus gallus]	gi|57529742	BCS1L	47 kDa	1		16		6		6		0.16
mitochondrial inner membrane protein [Gallus gallus]	gi|57530041	IMMT	79 kDa	1		4		3		3		0.082
mitochondrial intermembrane space import and assembly protein 40 [Gallus gallus]	gi|166157464	CHCHD4	15 kDa	1		8		3		3		0.3
mitochondrial ornithine transporter 1 [Gallus gallus]	gi|56605880	SLC25A15	33 kDa	1		16		2		2		0.07
mitochondrial Rho GTPase 2 [Gallus gallus]	gi|124249422	RHOT2	69 kDa	1		12		4		4		0.099
myoglobin [Sus scrofa]	gi|47523546	MB	17 kDa	1		16		6		9		0.45
myosin light chain 3 [Bos taurus]	gi|270483786	MYL3	22 kDa	1		6		3		3		0.23
myosin regulatory light chain 2, ventricular/cardiac muscle isoform [Homo sapiens]	gi|94981553	MYL2	19 kDa	1		8		5		5		0.34
myotilin [Sus scrofa]	gi|158636024	MYOT	56 kDa	1		2		2		2		0.054
NADH dehydrogenase (ubiquinone) Fe-S protein 2, 49kDa (NADH-coenzyme Q reductase) [Xenopus (Silurana) tropicalis]	gi|45361573	ndufs2	52 kDa	1		27		7		9		0.2
NADH dehydrogenase [Gallus gallus]	gi|19110803	NDUFS4	13 kDa	1		31		5		6		0.28
NADH dehydrogenase [ubiquinone] 1 alpha subcomplex subunit 10, mitochondrial [Gallus gallus]	gi|71895153	NDUFA10	41 kDa	1		168		20		27		0.53
NADH dehydrogenase [ubiquinone] 1 alpha subcomplex subunit 12 [Gallus gallus]	gi|296090732	NDUFA12	17 kDa	1		49		7		7		0.4
NADH dehydrogenase [ubiquinone] 1 alpha subcomplex subunit 13 [Mus musculus]	gi|12963633	Ndufa13	17 kDa	1		68		7		13		0.2
NADH dehydrogenase [ubiquinone] 1 alpha subcomplex subunit 5 [Gallus gallus]	gi|148224812	NDUFA5	13 kDa	1		80		13		20		0.57
NADH dehydrogenase [ubiquinone] 1 alpha subcomplex subunit 9, mitochondrial [Gallus gallus]	gi|57529307	NDUFA9	43 kDa	1		129		17		20		0.43
NADH dehydrogenase [ubiquinone] 1 beta subcomplex subunit 1 [Gallus gallus]	gi|147906350	NDUFB1	7 kDa	1		11		3		3		0.34
NADH dehydrogenase [ubiquinone] 1 beta subcomplex subunit 5, mitochondrial precursor [Gallus gallus]	gi|57529585	NDUFB5	21 kDa	1		33		8		12		0.35
NADH dehydrogenase [ubiquinone] 1 beta subcomplex subunit 8, mitochondrial precursor [Gallus gallus]	gi|57529832	NDUFB8	22 kDa	1		40		7		12		0.37
NADH dehydrogenase [ubiquinone] flavoprotein 1, mitochondrial [Gallus gallus]	gi|71896123	NDUFV1	50 kDa	1		163		21		24		0.47
NADH dehydrogenase [ubiquinone] iron-sulfur protein 3, mitochondrial [Gallus gallus]	gi|226437575	NDUFS3	29 kDa	1		147		13		16		0.47
NADH dehydrogenase subunit 1 [Gallus gallus]	gi|283048910		36 kDa	1		7		3		4		0.11
NADH dehydrogenase subunit 5 [Gallus gallus]	gi|283048793		66 kDa	1		15		4		4		0.074
NADH-ubiquinone oxidoreductase 75 kDa subunit, mitochondrial [Gallus gallus]	gi|57529753	NDUFS1	80 kDa	1		445		28		38		0.35
nardilysin [Gallus gallus]	gi|71896797	NRD1	132 kDa	1		32		10		10		0.083
NEDD8-conjugating enzyme Ubc12 [Salmo salar]	gi|291190628	ubc12	21 kDa	1		51		7		9		0.23
NSFL1 cofactor p47 [Gallus gallus]	gi|71894957	NSFL1C	41 kDa	1		5		2		2		0.084
nuclear pore complex protein Nup205 [Bos taurus]	gi|195963439	NUP205	228 kDa	1		11		2		2		0.013
nucleoporin NUP188 homolog [Gallus gallus]	gi|71897337	NUP188	195 kDa	1		10		5		5		0.041
nucleoporin p58/p45 [Gallus gallus]	gi|71895127	NUPL1	60 kDa	1		13		5		5		0.1
O-acetyl-ADP-ribose deacetylase C6orf130 homolog [Gallus gallus]	gi|71896299	C26H6orf130	21 kDa	1		36		10		12		0.24
obg-like ATPase 1 [Gallus gallus]	gi|71895183	OLA1	45 kDa	1		4		3		3		0.091
ornithine aminotransferase, mitochondrial [Gallus gallus]	gi|57529515	OAT	48 kDa	1		260		29		40		0.62
outer dense fiber protein 2 [Gallus gallus]	gi|61098304	ODF2	96 kDa	1		175		27		37		0.38
outer mitochondrial membrane cytochrome b5 [Gallus gallus]	gi|71895491	CYB5B	16 kDa	1		42		10		14		0.65
oxidoreductase NAD-binding domain-containing protein 1 [Gallus gallus]	gi|313851025	OXNAD1	32 kDa	1		4		4		4		0.12
P2X purinoceptor 1 [Gallus gallus]	gi|45383135	P2RX1	45 kDa	1		18		5		5		0.15
palmitoyl-protein thioesterase 1 precursor [Gallus gallus]	gi|71895209	PPT1	34 kDa	1		12		7		7		0.22
patatin-like phospholipase domain-containing protein 7 [Gallus gallus]	gi|195539515	PNPLA7	148 kDa	1		3		2		2		0.026
peptidyl-prolyl cis-trans isomerase B precursor [Gallus gallus]	gi|45382027	PPIB	22 kDa	1		7		5		5		0.32
peptidyl-tRNA hydrolase 2, mitochondrial [Gallus gallus]	gi|94536825	PTRH2	18 kDa	1		42		10		12		0.58
phosphate cytidylyltransferase 1, choline, beta, isoform CRA_b [Homo sapiens]	gi|119619428	PCYT1B	39 kDa	1		7		2		2		0.083
phospholipid hydroperoxide glutathione peroxidase [Gallus gallus]	gi|24080794	GPX4	19 kDa	1		39		11		15		0.65
PREDICTED: 2,4-dienoyl-CoA reductase, mitochondrial [Gallus gallus]	gi|50731694	DECR1	36 kDa	1		43		6		6		0.28
PREDICTED: 3-hydroxyacyl-CoA dehydrogenase type-2, partial [Gallus gallus]	gi|363746869	HSD17B10	22 kDa	1		52		8		12		0.5
PREDICTED: 3-oxoacyl-[acyl-carrier-protein] synthase, mitochondrial [Gallus gallus]	gi|118086058	OXSM	49 kDa	1		4		3		3		0.11
PREDICTED: 4-aminobutyrate aminotransferase, mitochondrial [Gallus gallus]	gi|118098116	ABAT	57 kDa	1		129		20		22		0.47
PREDICTED: abhydrolase domain-containing protein 10, mitochondrial [Gallus gallus]	gi|363728570	ABHD10	41 kDa	1		5		3		3		0.086
PREDICTED: abhydrolase domain-containing protein 11 [Gallus gallus]	gi|363741060	ABHD11	32 kDa	1		8		4		5		0.23
PREDICTED: acetyl-CoA acetyltransferase A, mitochondrial [Gallus gallus]	gi|118085057	ACAT1	44 kDa	1		15		6		6		0.21
PREDICTED: acetyl-coenzyme A synthetase, cytoplasmic [Gallus gallus]	gi|363741742	ACSS2	74 kDa	1		97		18		21		0.29
PREDICTED: acyl-CoA synthetase short-chain family member 1 [Gallus gallus]	gi|363731449	ACSS1	67 kDa	1		72		9		13		0.19
PREDICTED: acyl-CoA synthetase short-chain family member 3, mitochondrial [Gallus gallus]	gi|118082453	ACSS3	73 kDa	1		22		4		5		0.066
PREDICTED: acyl-coenzyme A thioesterase 13-like [Meleagris gallopavo]	gi|326917325	LOC100551409	15 kDa	1		22		6		7		0.35
PREDICTED: acyl-coenzyme A thioesterase 2, mitochondrial-like [Gallus gallus]	gi|363734702	LOC771753	51 kDa	1		110		11		13		0.29
PREDICTED: adenosylhomocysteinase A [Gallus gallus]	gi|363741727	AHCY	91 kDa	1		32		13		16		0.16
PREDICTED: adenylate kinase 2, mitochondrial [Gallus gallus]	gi|118101780	AK2	26 kDa	1		4		2		2		0.096
PREDICTED: adenylate kinase 7 [Gallus gallus]	gi|118092152	AK7	82 kDa	1		9		3		3		0.045
PREDICTED: ADP-ribose pyrophosphatase, mitochondrial [Gallus gallus]	gi|363733336	NUDT9	45 kDa	1		6		2		2		0.057
PREDICTED: ADP-ribosylation factor-like 3 [Gallus gallus]	gi|50749731	ARL3	20 kDa	1		13		6		6		0.38
PREDICTED: ADP/ATP translocase 2-like [Anolis carolinensis]	gi|327268136	LOC100554158	33 kDa	1		84		4		10		0.49
PREDICTED: AFG3-like protein 2 [Gallus gallus]	gi|363730673	AFG3L2	89 kDa	1		30		11		11		0.18
PREDICTED: aladin, partial [Gallus gallus]	gi|363745958	AAAS	49 kDa	1		9		3		3		0.08
PREDICTED: alanine--glyoxylate aminotransferase 2, mitochondrial [Gallus gallus]	gi|363744327	AGXT2	55 kDa	1		38		9		9		0.21
PREDICTED: aldehyde dehydrogenase, mitochondrial isoform 2 [Gallus gallus]	gi|363739855	ALDH2	57 kDa	1		87		19		21		0.34
PREDICTED: alpha-actinin-1-like isoform 1 [Anolis carolinensis]	gi|327280324	LOC100553987	103 kDa	1		3		2		2		0.063
PREDICTED: alpha-aminoadipic semialdehyde dehydrogenase isoform 2 [Gallus gallus]	gi|118104602	ALDH7A1	58 kDa	1		57		11		14		0.26
PREDICTED: alpha-aspartyl dipeptidase [Gallus gallus]	gi|118093479	LOC424109	27 kDa	1		5		4		5		0.23
PREDICTED: anterior gradient protein 2 homolog isoform 2 [Gallus gallus]	gi|50732569	AGR2	20 kDa	1		3		2		2		0.13
PREDICTED: apolipoprotein A-I-binding protein, partial [Gallus gallus]	gi|363746086	APOA1BP	13 kDa	1		14		4		6		0.38
PREDICTED: apolipoprotein O [Gallus gallus]	gi|50730176	APOO	24 kDa	1		52		6		9		0.4
PREDICTED: armadillo repeat-containing protein 4 [Gallus gallus]	gi|363729644	ARMC4	112 kDa	1		254		21		26		0.22
PREDICTED: ATP synthase subunit b, mitochondrial [Gallus gallus]	gi|363743079	ATP5F1	29 kDa	1		221		29		35		0.59
PREDICTED: ATP synthase subunit d, mitochondrial isoform 1 [Gallus gallus]	gi|118099965	ATP5H	18 kDa	1		215		22		33		0.82
PREDICTED: ATP synthase subunit delta, mitochondrial-like, partial [Gallus gallus]	gi|363745992	LOC771478	13 kDa	1		16		4		6		0.26
PREDICTED: ATP synthase subunit epsilon-like protein, mitochondrial-like [Gallus gallus]	gi|118100846	ATP5E	6 kDa	1		25		4		4		0.65
PREDICTED: ATP synthase subunit gamma, mitochondrial isoform 2 [Gallus gallus]	gi|363727400	ATP5C1	33 kDa	1		272		14		20		0.45
PREDICTED: ATP synthase subunit O, mitochondrial isoform 2 [Gallus gallus]	gi|363728718	ATP5O	23 kDa	1		272		21		31		0.74
PREDICTED: ATP synthase subunit s, mitochondrial [Gallus gallus]	gi|50748932	ATP5S	23 kDa	1		12		4		4		0.25
PREDICTED: ATP synthase-coupling factor 6, mitochondrial isoform 2 [Gallus gallus]	gi|50729879	ATP5J	12 kDa	1		4		2		2		0.34
PREDICTED: ATPase inhibitor, mitochondrial-like, partial [Gallus gallus]	gi|363742233	LOC100857945	8 kDa	1		3		2		2		0.17
PREDICTED: axonemal dynein light intermediate polypeptide 1 isoform 2 [Gallus gallus]	gi|363742272	DNALI1	27 kDa	1		8		3		3		0.12
PREDICTED: B9 domain-containing protein 1 [Gallus gallus]	gi|118097877	B9D1	28 kDa	1		19		5		7		0.2
PREDICTED: beta-adrenergic receptor kinase 2 [Sarcophilus harrisii]	gi|395514001	ADRBK2	88 kDa	1		7		3		3		0.042
PREDICTED: beta-Ala-His dipeptidase [Gallus gallus]	gi|363730532	CNDP1	55 kDa	1		6		3		3		0.081
PREDICTED: bis(5'-nucleosyl)-tetraphosphatase [asymmetrical] [Gallus gallus]	gi|50762201	NUDT2	17 kDa	1		3		3		3		0.23
PREDICTED: brain protein 44-like [Meleagris gallopavo]	gi|326913126	LOC100542510	15 kDa	1		59		9		11		0.73
PREDICTED: c-Myc-binding protein [Gallus gallus]	gi|363742258	MYCBP	12 kDa	1		2		2		2		0.14
PREDICTED: caiB/baiF CoA-transferase family protein C7orf10 [Gallus gallus]	gi|363730053	C2H7orf10	49 kDa	1		59		13		16		0.43
PREDICTED: calcium/calmodulin-dependent protein kinase kinase 1 [Gallus gallus]	gi|363741184	CAMKK1	60 kDa	1		3		2		2		0.06
PREDICTED: cAMP-dependent protein kinase type II-alpha regulatory subunit-like [Gallus gallus]	gi|363738693	LOC100858827	46 kDa	1		196		18		26		0.37
PREDICTED: cancer susceptibility candidate protein 1 homolog [Gallus gallus]	gi|363728180	CASC1	87 kDa	1		5		3		3		0.036
PREDICTED: carnitine O-acetyltransferase [Gallus gallus]	gi|118099288	CRAT	71 kDa	1		7		6		6		0.14
PREDICTED: carnitine O-palmitoyltransferase 2, mitochondrial [Gallus gallus]	gi|118094580	CPT2	74 kDa	1		260		33		44		0.4
PREDICTED: CDGSH iron-sulfur domain-containing protein 2 [Gallus gallus]	gi|50746903	CISD2	15 kDa	1		21		7		7		0.45
PREDICTED: centrosomal protein of 135 kDa [Gallus gallus]	gi|363733489	CEP135	134 kDa	1		24		11		11		0.1
PREDICTED: choline dehydrogenase, mitochondrial [Gallus gallus]	gi|363738541	CHDH	68 kDa	1		7		4		5		0.083
PREDICTED: citrate synthase, mitochondrial-like [Meleagris gallopavo]	gi|326935521	LOC100541642	39 kDa	1		203		21		26		0.42
PREDICTED: cofilin-2-like [Monodelphis domestica]	gi|126283541	LOC100010809	19 kDa	1		5		2		2		0.18
PREDICTED: coiled-coil domain-containing protein 147 [Gallus gallus]	gi|118093009	CCDC147	112 kDa	1		6		3		3		0.036
PREDICTED: coiled-coil domain-containing protein 39-like [Meleagris gallopavo]	gi|326926118	LOC100548299	119 kDa	1		5		3		3		0.031
PREDICTED: coiled-coil domain-containing protein 46-like [Meleagris gallopavo]	gi|326930899	CEP112	109 kDa	1		14		6		7		0.072
PREDICTED: coiled-coil domain-containing protein 58 [Gallus gallus]	gi|363728313	CCDC58	17 kDa	1		4		3		3		0.17
PREDICTED: complement factor H [Gallus gallus]	gi|363736454	CFH	148 kDa	1		5		3		3		0.025
PREDICTED: creatine kinase U-type, mitochondrial-like [Meleagris gallopavo]	gi|326926974	LOC100538538	43 kDa	1		6		2		2		0.21
PREDICTED: cytochrome b-c1 complex subunit 6, mitochondrial [Gallus gallus]	gi|363736766	UQCRH	10 kDa	1		3		3		3		0.31
PREDICTED: cytochrome b-c1 complex subunit 7-like [Nomascus leucogenys]	gi|332228077	LOC100583924	13 kDa	1		5		2		2		0.099
PREDICTED: cytochrome b-c1 complex subunit 7-like isoform 2 [Gallus gallus]	gi|363730891	UQCRB	14 kDa	1		80		16		23		0.69
PREDICTED: cytochrome b-c1 complex subunit 8-like [Anolis carolinensis]	gi|327286106	LOC100563690	10 kDa	1		9		2		2		0.3
PREDICTED: cytochrome b-c1 complex subunit 9-like [Gallus gallus]	gi|118098842	UQCR10	7 kDa	1		29		3		4		0.58
PREDICTED: cytochrome c oxidase subunit 5A, mitochondrial isoform 2 [Gallus gallus]	gi|363737486	COX5A	16 kDa	1		55		12		18		0.45
PREDICTED: cytochrome c oxidase subunit 6A1, mitochondrial [Gallus gallus]	gi|50756677	COX6A1	12 kDa	1		28		5		7		0.3
PREDICTED: cytochrome c oxidase subunit 6B1-like [Anolis carolinensis]	gi|327286002	LOC100552884	10 kDa	1		22		3		5		0.26
PREDICTED: cytochrome c oxidase subunit 7A-related protein, mitochondrial [Gallus gallus]	gi|363731779	COX7A2L	13 kDa	1		36		7		9		0.67
PREDICTED: cytochrome c oxidase subunit 7C, mitochondrial-like [Gallus gallus]	gi|118104378	COX7C	7 kDa	1		25		3		4		0.32
PREDICTED: cytoskeleton-associated protein 4 [Gallus gallus]	gi|363727954	CKAP4	57 kDa	1		7		5		5		0.14
PREDICTED: delta(3,5)-Delta(2,4)-dienoyl-CoA isomerase, mitochondrial-like, partial [Meleagris gallopavo]	gi|326936041	LOC100550981	17 kDa	1		43		8		13		0.53
PREDICTED: dihydrolipoyllysine-residue acetyltransferase component of pyruvate dehydrogenase complex, mitochondrial [Gallus gallus]	gi|118102025	DLAT	72 kDa	1		226		25		33		0.42
PREDICTED: dihydrolipoyllysine-residue succinyltransferase component of 2-oxoglutarate dehydrogenase complex, mitochondrial-like [Meleagris gallopavo]	gi|326920817	LOC100542845	47 kDa	1		51		8		11		0.15
PREDICTED: dipeptidyl peptidase 2 [Gallus gallus]	gi|118099097	DPP7	55 kDa	1		4		2		2		0.042
PREDICTED: disintegrin and metalloproteinase domain-containing protein 21-like [Gallus gallus]	gi|363734470	ADAM21	82 kDa	1		53		9		11		0.14
PREDICTED: disintegrin and metalloproteinase domain-containing protein 9-like [Gallus gallus]	gi|363729602	ADAM15	83 kDa	1		89		12		13		0.18
PREDICTED: DNA polymerase subunit gamma-2, mitochondrial [Gallus gallus]	gi|118099754	POLG2	52 kDa	1		9		5		5		0.16
PREDICTED: dnaJ homolog subfamily A member 4-like [Meleagris gallopavo]	gi|326926440	DNAJA4	45 kDa	1		13		6		7		0.25
PREDICTED: dnaJ homolog subfamily B member 13 [Gallus gallus]	gi|363729570	DNAJB13	36 kDa	1		5		3		3		0.11
PREDICTED: dnaJ homolog subfamily C member 15 [Gallus gallus]	gi|50730825	DNAJC15	16 kDa	1		4		3		3		0.21
PREDICTED: dnaJ homolog subfamily C member 5 isoform 2 [Gallus gallus]	gi|50758813	DNAJC5	22 kDa	1		23		6		8		0.5
PREDICTED: dual specificity protein phosphatase 18 [Gallus gallus]	gi|363740088	DUSP18	23 kDa	1		22		3		3		0.16
PREDICTED: dynein heavy chain 10, axonemal [Gallus gallus]	gi|363739920	DNAH10	518 kDa	1		6		4		5		0.011
PREDICTED: dynein heavy chain 12, axonemal [Gallus gallus]	gi|363738632	DNAH12	459 kDa	1		17		2		2		0.007
PREDICTED: dynein heavy chain 3, axonemal [Gallus gallus]	gi|363739795	DNAH3	455 kDa	1		7		6		7		0.017
PREDICTED: dynein heavy chain 7, axonemal [Gallus gallus]	gi|363735870	DNAH7	459 kDa	1		18		7		7		0.022
PREDICTED: dynein heavy chain 8, axonemal-like [Gallus gallus]	gi|363731544	LOC100858112	535 kDa	1		155		41		46		0.11
PREDICTED: dynein intermediate chain 1, axonemal [Gallus gallus]	gi|363744289	DNAI1	81 kDa	1		7		3		3		0.054
PREDICTED: dynein intermediate chain 2, axonemal [Gallus gallus]	gi|118099806	DNAI2	69 kDa	1		14		6		6		0.12
PREDICTED: EF-hand domain-containing protein 1 [Gallus gallus]	gi|118089155	EFHC1	74 kDa	1		13		4		4		0.062
PREDICTED: electron transfer flavoprotein subunit beta isoform 1 [Canis lupus familiaris]	gi|73946970	ETFB	28 kDa	1		12		3		3		0.1
PREDICTED: ELMO domain-containing protein 2 isoform 2 [Gallus gallus]	gi|118089918	ELMOD2	35 kDa	1		8		3		3		0.11
PREDICTED: endoplasmic reticulum resident protein 29 [Gallus gallus]	gi|118098539	ERP29	28 kDa	1		5		2		2		0.11
PREDICTED: enkurin isoform 1 [Gallus gallus]	gi|363729815	ENKUR	29 kDa	1		3		2		2		0.11
PREDICTED: enoyl-CoA delta isomerase 1, mitochondrial [Gallus gallus]	gi|363739726	ECI1	34 kDa	1		150		12		22		0.42
PREDICTED: enoyl-CoA delta isomerase 2, mitochondrial isoform 1 [Gallus gallus]	gi|118086443	ECI2	44 kDa	1		43		8		8		0.2
PREDICTED: enoyl-CoA hydratase domain-containing protein 1 [Gallus gallus]	gi|363732283	ECHDC1	31 kDa	1		2		2		2		0.14
PREDICTED: enoyl-CoA hydratase domain-containing protein 2, mitochondrial [Gallus gallus]	gi|50751616	ECHDC2	31 kDa	1		36		11		13		0.42
PREDICTED: enoyl-CoA hydratase, mitochondrial [Gallus gallus]	gi|363735083	ECHS1	32 kDa	1		28		5		5		0.25
PREDICTED: ES1 protein homolog, mitochondrial isoform 2 [Gallus gallus]	gi|50730713	LOC418811	24 kDa	1		19		4		4		0.19
PREDICTED: estradiol 17-beta-dehydrogenase 12-like [Gallus gallus]	gi|363734380	HSD17B12	32 kDa	1		3		2		2		0.095
PREDICTED: FAD-linked sulfhydryl oxidase ALR [Gallus gallus]	gi|118097918	GFER	21 kDa	1		11		4		5		0.43
PREDICTED: frataxin, mitochondrial [Gallus gallus]	gi|363744510	FXN	21 kDa	1		20		6		8		0.28
PREDICTED: G protein-coupled receptor 158 [Gallus gallus]	gi|363729813	THNSL1	75 kDa	1		30		7		7		0.14
PREDICTED: glucosamine 6-phosphate N-acetyltransferase isoform 2 [Gallus gallus]	gi|118092363	GNPNAT1	21 kDa	1		6		3		3		0.16
PREDICTED: glutamate dehydrogenase 1, mitochondrial [Gallus gallus]	gi|118092411	GLUD1	48 kDa	1		28		9		11		0.24
PREDICTED: glutaryl-CoA dehydrogenase, mitochondrial-like, partial [Gallus gallus]	gi|363745828	LOC771098	25 kDa	1		27		5		6		0.27
PREDICTED: glycerol-3-phosphate dehydrogenase, mitochondrial [Gallus gallus]	gi|118093904	GPD2	81 kDa	1		614		42		70		0.45
PREDICTED: glycerophosphodiester phosphodiesterase domain-containing protein 1 [Gallus gallus]	gi|118100392	GDPD1	36 kDa	1		4		3		3		0.13
PREDICTED: glycogen synthase kinase-3 beta [Gallus gallus]	gi|363728430	GSK3B	62 kDa	1		38		8		9		0.19
PREDICTED: glyoxylate reductase/hydroxypyruvate reductase [Gallus gallus]	gi|363744954	GRHPR	35 kDa	1		7		2		2		0.067
PREDICTED: growth hormone-inducible transmembrane protein-like [Meleagris gallopavo]	gi|326923187	LOC100549011	37 kDa	1		17		3		3		0.072
PREDICTED: guanosine-3',5'-bis(diphosphate) 3'-pyrophosphohydrolase MESH1-like [Gallus gallus]	gi|363737660	LOC100858222	18 kDa	1		9		2		2		0.16
PREDICTED: heat shock 70 kDa protein 4 isoform 2 [Gallus gallus]	gi|118097631	HSPA4	94 kDa	1		10		2		2		0.045
PREDICTED: histidine triad nucleotide-binding protein 3 [Gallus gallus]	gi|118088593	HINT3	19 kDa	1		12		2		2		0.19
PREDICTED: hydroxyacyl-coenzyme A dehydrogenase, mitochondrial [Gallus gallus]	gi|118090053	HADH	34 kDa	1		65		10		17		0.32
PREDICTED: hydroxysteroid dehydrogenase-like protein 1-like [Meleagris gallopavo]	gi|326927004	LOC100541158	38 kDa	1		6		3		3		0.12
PREDICTED: hydroxysteroid dehydrogenase-like protein 2-like isoform 1 [Gallus gallus]	gi|363744876	LOC100858057	44 kDa	1		234		15		18		0.45
PREDICTED: hypothetical protein [Taeniopygia guttata]	gi|224090196		48 kDa	1		32		6		7		0.19
PREDICTED: inositol hexakisphosphate and diphosphoinositol-pentakisphosphate kinase 2 [Gallus gallus]	gi|363744679	PPIP5K2	141 kDa	1		2		2		2		0.018
PREDICTED: insulin-degrading enzyme [Gallus gallus]	gi|363735257	IDE	128 kDa	1		20		10		10		0.099
PREDICTED: kinesin family member 9 [Gallus gallus]	gi|363729889	KIF9	91 kDa	1		8		3		3		0.045
PREDICTED: kynurenine--oxoglutarate transaminase 3 [Gallus gallus]	gi|363736710	CCBL2	51 kDa	1		2		2		2		0.053
PREDICTED: kynurenine/alpha-aminoadipate aminotransferase, mitochondrial [Gallus gallus]	gi|363733087	AADAT	48 kDa	1		19		7		8		0.2
PREDICTED: lactotransferrin [Taeniopygia guttata]	gi|224059816		105 kDa	1		4		2		2		0.017
PREDICTED: lon protease homolog, mitochondrial [Gallus gallus]	gi|363743617	LONP1	95 kDa	1		48		14		15		0.18
PREDICTED: LOW QUALITY PROTEIN: 14 kDa phosphohistidine phosphatase [Gallus gallus]	gi|363736352	LOC424401	13 kDa	1		5		3		3		0.3
PREDICTED: LOW QUALITY PROTEIN: 26S proteasome non-ATPase regulatory subunit 11 [Gallus gallus]	gi|363743385	PSMD11	53 kDa	1		11		5		5		0.13
PREDICTED: LOW QUALITY PROTEIN: beta-galactosidase-1-like protein 2-like [Gallus gallus]	gi|363742521	GLB1L3	73 kDa	1		3		2		2		0.036
PREDICTED: LOW QUALITY PROTEIN: calcium-binding mitochondrial carrier protein Aralar1 [Gallus gallus]	gi|363736202	SLC25A12	76 kDa	1		28		9		10		0.22
PREDICTED: LOW QUALITY PROTEIN: dehydrogenase/reductase SDR family member 4 [Gallus gallus]	gi|363747352	DHRS4	40 kDa	1		20		4		4		0.15
PREDICTED: LOW QUALITY PROTEIN: dynein heavy chain 1, axonemal [Gallus gallus]	gi|363738570	DNAH1	477 kDa	1		54		9		9		0.028
PREDICTED: LOW QUALITY PROTEIN: fumarylacetoacetate hydrolase domain-containing protein 2 [Gallus gallus]	gi|363747226	FAHD2A	33 kDa	1		15		4		4		0.17
PREDICTED: LOW QUALITY PROTEIN: long-chain-fatty-acid--CoA ligase 3 [Gallus gallus]	gi|363737010	ACSL3	79 kDa	1		7		3		3		0.056
PREDICTED: LOW QUALITY PROTEIN: nuclear pore complex protein Nup98-Nup96 [Gallus gallus]	gi|363729548	NUP98	195 kDa	1		6		2		2		0.017
PREDICTED: LOW QUALITY PROTEIN: probable phospholipid-transporting ATPase IH [Gallus gallus]	gi|363729051	ATP11A	153 kDa	1		14		6		6		0.051
PREDICTED: LOW QUALITY PROTEIN: testis-specific gene 10 protein [Gallus gallus]	gi|363729004	TSGA10	135 kDa	1		54		24		25		0.2
PREDICTED: LOW QUALITY PROTEIN: titin [Canis lupus familiaris]	gi|359323893	TTN	3725 kDa	1		4		3		3		0.0013
PREDICTED: LOW QUALITY PROTEIN: transmembrane protein 126A [Gallus gallus]	gi|363729405	TMEM126A	23 kDa	1		15		5		5		0.28
PREDICTED: LOW QUALITY PROTEIN: WD repeat-containing protein 90, partial [Gallus gallus]	gi|363739699	WDR90	136 kDa	1		8		3		3		0.039
PREDICTED: lysophosphatidic acid phosphatase type 6 [Gallus gallus]	gi|118083724	ACP6	47 kDa	1		5		2		2		0.06
PREDICTED: lysophosphatidylcholine acyltransferase 1 [Gallus gallus]	gi|363730493	LPCAT1	60 kDa	1		8		3		3		0.061
PREDICTED: malonyl-CoA decarboxylase, mitochondrial [Gallus gallus]	gi|363738216	MLYCD	56 kDa	1		5		3		3		0.072
PREDICTED: Meckel syndrome type 1 protein [Gallus gallus]	gi|363745373	MKS1	64 kDa	1		7		3		3		0.08
PREDICTED: meckelin-like [Gallus gallus]	gi|363730880	TMEM67	110 kDa	1		67		8		9		0.084
PREDICTED: medium-chain specific acyl-CoA dehydrogenase, mitochondrial-like [Cricetulus griseus]	gi|354468092	LOC100763159	58 kDa	1		26		5		5		0.096
PREDICTED: membrane-associated phosphatidylinositol transfer protein 1 [Gallus gallus]	gi|363733956	PITPNM1	131 kDa	1		9		4		4		0.065
PREDICTED: mesothelin-like protein-like [Gallus gallus]	gi|363739579	MSLNL	82 kDa	1		6		3		3		0.043
PREDICTED: methylcrotonoyl-CoA carboxylase beta chain, mitochondrial [Gallus gallus]	gi|363744898	MCCC2	61 kDa	1		20		6		6		0.14
PREDICTED: methylmalonate-semialdehyde dehydrogenase [acylating], mitochondrial [Gallus gallus]	gi|363734519	ALDH6A1	62 kDa	1		5		3		4		0.06
PREDICTED: methylmalonyl-CoA mutase, mitochondrial [Gallus gallus]	gi|50745282	MUT	83 kDa	1		20		10		10		0.17
PREDICTED: microsomal glutathione S-transferase 3 isoform 2 [Gallus gallus]	gi|50751077	MGST3	16 kDa	1		107		7		10		0.54
PREDICTED: microtubule-associated protein RP/EB family member 3-like [Gallus gallus]	gi|363732539	LOC100857732	27 kDa	1		13		6		7		0.27
PREDICTED: mitochondria-eating protein [Gallus gallus]	gi|363733719	SPATA18	56 kDa	1		681		34		55		0.66
PREDICTED: mitochondrial carnitine/acylcarnitine carrier protein [Gallus gallus]	gi|50754473	SLC25A20	33 kDa	1		34		4		4		0.19
PREDICTED: mitochondrial dicarboxylate carrier [Gallus gallus]	gi|363740919	SLC25A10	32 kDa	1		7		3		3		0.12
PREDICTED: mitochondrial import inner membrane translocase subunit TIM14 isoform 1 [Gallus gallus]	gi|363737222	DNAJC19	12 kDa	1		7		3		4		0.32
PREDICTED: mitochondrial import inner membrane translocase subunit TIM44 [Gallus gallus]	gi|118103065	TIMM44	51 kDa	1		4		2		3		0.049
PREDICTED: mitochondrial import inner membrane translocase subunit Tim8 A [Gallus gallus]	gi|50745652	TIMM8A	11 kDa	1		6		4		5		0.53
PREDICTED: mitochondrial import receptor subunit TOM22 homolog [Gallus gallus]	gi|118082712	TOMM22	25 kDa	1		6		2		3		0.11
PREDICTED: mitochondrial import receptor subunit TOM70 [Gallus gallus]	gi|50729660	TOMM70A	65 kDa	1		14		3		4		0.067
PREDICTED: monoglyceride lipase [Gallus gallus]	gi|118096872	MGLL	33 kDa	1		11		5		5		0.27
PREDICTED: myomesin-1 [Sus scrofa]	gi|335291143	MYOM1	185 kDa	1		3		3		3		0.02
PREDICTED: myosin light chain 6B [Sus scrofa]	gi|194037529	MYL6B	24 kDa	1		9		5		5		0.29
PREDICTED: myosin-binding protein C, slow-type [Sus scrofa]	gi|350584604	MYBPC1	136 kDa	1		6		5		5		0.049
PREDICTED: NAD kinase domain-containing protein 1 [Gallus gallus]	gi|363744331	NADKD1	49 kDa	1		7		4		4		0.14
PREDICTED: NAD(P) transhydrogenase, mitochondrial [Gallus gallus]	gi|363744134	NNT	114 kDa	1		90		16		20		0.19
PREDICTED: NADH dehydrogenase [ubiquinone] 1 alpha subcomplex subunit 1 [Gallus gallus]	gi|118089676	NDUFA1	8 kDa	1		12		4		5		0.43
PREDICTED: NADH dehydrogenase [ubiquinone] 1 alpha subcomplex subunit 2 [Gallus gallus]	gi|118097166	NDUFA2	11 kDa	1		34		7		8		0.63
PREDICTED: NADH dehydrogenase [ubiquinone] 1 alpha subcomplex subunit 4 [Gallus gallus]	gi|363730012	NDUFA4	9 kDa	1		70		11		14		0.65
PREDICTED: NADH dehydrogenase [ubiquinone] 1 alpha subcomplex subunit 6 [Gallus gallus]	gi|118082637	NDUFA6	14 kDa	1		29		9		10		0.69
PREDICTED: NADH dehydrogenase [ubiquinone] 1 alpha subcomplex subunit 7 [Gallus gallus]	gi|50760928	NDUFA7	13 kDa	1		51		7		7		0.75
PREDICTED: NADH dehydrogenase [ubiquinone] 1 alpha subcomplex subunit 8 [Gallus gallus]	gi|118099484	NDUFA8	20 kDa	1		59		7		8		0.36
PREDICTED: NADH dehydrogenase [ubiquinone] 1 beta subcomplex subunit 10 [Gallus gallus]	gi|50755667	NDUFB10	20 kDa	1		130		16		22		0.47
PREDICTED: NADH dehydrogenase [ubiquinone] 1 beta subcomplex subunit 3 isoform 1 [Gallus gallus]	gi|118093412	NDUFB3	11 kDa	1		9		2		3		0.29
PREDICTED: NADH dehydrogenase [ubiquinone] 1 beta subcomplex subunit 4 [Gallus gallus]	gi|118083465	NDUFB4	19 kDa	1		6		2		2		0.25
PREDICTED: NADH dehydrogenase [ubiquinone] 1 beta subcomplex subunit 6 [Gallus gallus]	gi|50755345	NDUFB6	15 kDa	1		93		12		20		0.8
PREDICTED: NADH dehydrogenase [ubiquinone] 1 beta subcomplex subunit 7-like [Meleagris gallopavo]	gi|326924147	LOC100546911	15 kDa	1		8		2		2		0.16
PREDICTED: NADH dehydrogenase [ubiquinone] 1 beta subcomplex subunit 9 [Gallus gallus]	gi|363731156	NDUFB9	21 kDa	1		88		15		19		0.74
PREDICTED: NADH dehydrogenase [ubiquinone] flavoprotein 2, mitochondrial isoform 2 [Gallus gallus]	gi|363730685	NDUFV2	27 kDa	1		138		18		31		0.6
PREDICTED: NADH dehydrogenase [ubiquinone] iron-sulfur protein 5 [Gallus gallus]	gi|118101784	NDUFS5	13 kDa	1		14		4		4		0.36
PREDICTED: NADH dehydrogenase [ubiquinone] iron-sulfur protein 6, mitochondrial isoform 3 [Gallus gallus]	gi|50736146	NDUFS6	14 kDa	1		37		7		7		0.64
PREDICTED: NADH dehydrogenase [ubiquinone] iron-sulfur protein 7, mitochondrial-like [Gallus gallus]	gi|363743810	NDUFS7	23 kDa	1		42		6		8		0.23
PREDICTED: NADH dehydrogenase [ubiquinone] iron-sulfur protein 8, mitochondrial [Gallus gallus]	gi|118090950	NDUFS8	24 kDa	1		11		3		4		0.2
PREDICTED: neuroplastin [Gallus gallus]	gi|363737476	NPTN	44 kDa	1		23		3		6		0.083
PREDICTED: NIF3-like protein 1 [Gallus gallus]	gi|363735943	NIF3L1	41 kDa	1		9		3		3		0.13
PREDICTED: nuclear pore complex protein Nup155 [Gallus gallus]	gi|118103730	NUP155	154 kDa	1		76		11		16		0.1
PREDICTED: nuclear pore complex protein Nup54 [Gallus gallus]	gi|118090260	NUP54	55 kDa	1		49		10		13		0.29
PREDICTED: nuclear pore complex protein Nup93 [Gallus gallus]	gi|363738013	NUP93	94 kDa	1		15		6		6		0.065
PREDICTED: nuclear transport factor 2-like [Monodelphis domestica]	gi|126304693	LOC100016519	14 kDa	1		13		4		6		0.4
PREDICTED: nucleoporin NDC1-like [Gallus gallus]	gi|363736645	TMEM48	81 kDa	1		9		2		2		0.028
PREDICTED: nucleoporin Nup37 [Gallus gallus]	gi|50728882	NUP37	37 kDa	1		2		2		2		0.086
PREDICTED: OCIA domain-containing protein 1 [Gallus gallus]	gi|118090533	OCIAD1	28 kDa	1		19		4		6		0.14
PREDICTED: oligoribonuclease, mitochondrial [Gallus gallus]	gi|50760099	REXO2	27 kDa	1		9		4		5		0.15
PREDICTED: oxysterol-binding protein-related protein 5 isoform 1 [Gallus gallus]	gi|363734409	OSBPL5	102 kDa	1		63		12		15		0.14
PREDICTED: parkin coregulated gene protein homolog [Gallus gallus]	gi|118088298	PACRG	29 kDa	1		2		2		2		0.1
PREDICTED: patched domain-containing protein 3-like [Gallus gallus]	gi|363729650	LOC428417	96 kDa	1		32		3		3		0.046
PREDICTED: peptidyl-prolyl cis-trans isomerase D [Gallus gallus]	gi|363733121	PPID	40 kDa	1		29		9		11		0.27
PREDICTED: peroxisomal carnitine O-octanoyltransferase isoform 2 [Gallus gallus]	gi|118085713	CROT	70 kDa	1		162		20		25		0.38
PREDICTED: peroxisomal N(1)-acetyl-spermine/spermidine oxidase-like [Gallus gallus]	gi|363735157	PAOX	54 kDa	1		7		2		2		0.077
PREDICTED: phosphate carrier protein, mitochondrial-like [Meleagris gallopavo]	gi|326911737	LOC100549191	48 kDa	1		248		15		22		0.29
PREDICTED: phosphatidate cytidylyltransferase 2 [Gallus gallus]	gi|50759504	CDS2	52 kDa	1		7		2		2		0.08
PREDICTED: phosphatidylinositide phosphatase SAC1 [Gallus gallus]	gi|363730248	SACM1L	66 kDa	1		4		2		3		0.045
PREDICTED: phosphatidylinositol 4,5-bisphosphate 5-phosphatase A [Gallus gallus]	gi|363740174	INPP5J	113 kDa	1		12		4		5		0.059
PREDICTED: phosphatidylinositol-5-phosphate 4-kinase type-2 gamma-like [Anolis carolinensis]	gi|327277840	LOC100567083	46 kDa	1		4		3		3		0.09
PREDICTED: phospholipase DDHD2 [Gallus gallus]	gi|363742105	DDHD2	78 kDa	1		22		7		8		0.12
PREDICTED: plakophilin-1 [Otolemur garnettii]	gi|395838893	PKP1	81 kDa	1		2		2		2		0.032
PREDICTED: plastin-2-like [Monodelphis domestica]	gi|126327530	LOC100022982	70 kDa	1		3		3		3		0.069
PREDICTED: POC1 centriolar protein homolog A [Gallus gallus]	gi|363738512	POC1A	41 kDa	1		2		2		2		0.057
PREDICTED: prefoldin subunit 2-like [Gallus gallus]	gi|363742957	LOC100858383	16 kDa	1		22		6		6		0.36
PREDICTED: prefoldin subunit 5-like [Gallus gallus]	gi|363745941	LOC100859376	17 kDa	1		16		5		6		0.32
PREDICTED: prenylcysteine oxidase [Gallus gallus]	gi|118101426	PCYOX1	56 kDa	1		3		2		2		0.048
PREDICTED: presenilin associated, rhomboid-like [Gallus gallus]	gi|363737050	PARL	35 kDa	1		20		2		3		0.071
PREDICTED: presequence protease, mitochondrial [Gallus gallus]	gi|118085596	PITRM1	117 kDa	1		28		11		11		0.099
PREDICTED: probable aminopeptidase NPEPL1 [Gallus gallus]	gi|118100855	NPEPL1	56 kDa	1		8		5		5		0.11
PREDICTED: probable cysteinyl-tRNA synthetase, mitochondrial [Gallus gallus]	gi|363729057	CARS2	64 kDa	1		6		2		2		0.059
PREDICTED: probable phospholipid-transporting ATPase IF [Gallus gallus]	gi|363737385	ATP11B	133 kDa	1		3		2		2		0.027
PREDICTED: probable Xaa-Pro aminopeptidase 3 [Gallus gallus]	gi|50728694	XPNPEP3	56 kDa	1		3		2		2		0.056
PREDICTED: propionyl-CoA carboxylase alpha chain, mitochondrial [Gallus gallus]	gi|118084650	PCCA	79 kDa	1		26		8		9		0.16
PREDICTED: propionyl-CoA carboxylase beta chain, mitochondrial [Gallus gallus]	gi|363737017	PCCB	58 kDa	1		29		3		3		0.078
PREDICTED: prostaglandin E synthase 2 [Gallus gallus]	gi|50757382	PTGES2	40 kDa	1		4		3		3		0.11
PREDICTED: protein disulfide-isomerase A6 isoform 2 [Gallus gallus]	gi|50745031	PDIA6	49 kDa	1		16		6		6		0.17
PREDICTED: protein FAM162A [Gallus gallus]	gi|363728311	FAM162A	19 kDa	1		24		5		7		0.17
PREDICTED: protein FAM164B [Gallus gallus]	gi|363731389	ZC2HC1B	26 kDa	1		4		4		4		0.19
PREDICTED: protein FAM166A-like [Gallus gallus]	gi|363740393	FAM166A	29 kDa	1		4		3		3		0.13
PREDICTED: protein FAM188A-like [Gallus gallus]	gi|50732423	FAM188A	50 kDa	1		30		5		6		0.13
PREDICTED: protein FAM36A [Gallus gallus]	gi|363731865	COX20	13 kDa	1		4		2		2		0.18
PREDICTED: protein NipSnap homolog 1 [Gallus gallus]	gi|363740105	NIPSNAP1	33 kDa	1		42		5		9		0.31
PREDICTED: protein NipSnap homolog 3A [Gallus gallus]	gi|50761912	NIPSNAP3A	28 kDa	1		17		4		4		0.18
PREDICTED: protein SCO1 homolog, mitochondrial [Gallus gallus]	gi|363740641	SCO1	22 kDa	1		8		2		3		0.15
PREDICTED: protein tyrosine phosphatase type IVA 2 isoform 1 [Gallus gallus]	gi|118101756	PTP4A2	19 kDa	1		65		7		11		0.46
PREDICTED: putative uncharacterized protein C16orf96-like [Gallus gallus]	gi|363739673	LOC768955	61 kDa	1		14		4		4		0.079
PREDICTED: pyruvate dehydrogenase phosphatase regulatory subunit, mitochondrial [Gallus gallus]	gi|118096224	PDPR	99 kDa	1		27		12		14		0.17
PREDICTED: radial spoke head protein 4 homolog A [Gallus gallus]	gi|363733945	RSPH4A	81 kDa	1		25		7		8		0.11
PREDICTED: ras-related protein M-Ras [Sarcophilus harrisii]	gi|395519265	MRAS	24 kDa	1		3		2		2		0.13
PREDICTED: regulator of microtubule dynamics protein 1 [Gallus gallus]	gi|50731684	FAM82B	34 kDa	1		9		6		6		0.14
PREDICTED: reticulon-4-interacting protein 1, mitochondrial [Gallus gallus]	gi|50744634	RTN4IP1	39 kDa	1		13		5		5		0.18
PREDICTED: rho guanine nucleotide exchange factor 33-like [Meleagris gallopavo]	gi|326915078	ARHGEF33	102 kDa	1		4		2		2		0.01
PREDICTED: ribosyldihydronicotinamide dehydrogenase [quinone] [Gallus gallus]	gi|50734103	NQO2	27 kDa	1		6		3		3		0.13
PREDICTED: ropporin 1-like [Gallus gallus]	gi|50734917	ROPN1L	24 kDa	1		10		6		7		0.24
PREDICTED: sarcosine dehydrogenase, mitochondrial [Gallus gallus]	gi|363740469	SARDH	101 kDa	1		16		7		7		0.11
PREDICTED: serine protease 55 [Gallus gallus]	gi|363732449	PRSS55	16 kDa	1		12		3		4		0.22
PREDICTED: serine protease HTRA2, mitochondrial, partial [Gallus gallus]	gi|363745185	HTRA2	37 kDa	1		6		3		3		0.12
PREDICTED: serine/threonine-protein phosphatase 2A 56 kDa regulatory subunit alpha isoform-like, partial [Meleagris gallopavo]	gi|326915217	LOC100540523	55 kDa	1		63		9		10		0.21
PREDICTED: serine/threonine-protein phosphatase 2A 65 kDa regulatory subunit A alpha isoform-like [Anolis carolinensis]	gi|327280792	LOC100567091	65 kDa	1		8		3		3		0.065
PREDICTED: serine/threonine-protein phosphatase with EF-hands 1 [Gallus gallus]	gi|363728692	PPEF1	77 kDa	1		72		9		10		0.16
PREDICTED: seryl-tRNA synthetase, mitochondrial-like [Gallus gallus]	gi|363746161	LOC100858214	42 kDa	1		11		6		7		0.26
PREDICTED: sideroflexin-1 [Gallus gallus]	gi|118097358	SFXN1	36 kDa	1		35		4		4		0.16
PREDICTED: sideroflexin-4 [Gallus gallus]	gi|118093101	SFXN4	35 kDa	1		7		2		2		0.078
PREDICTED: similar to actin [Ciona intestinalis]	gi|198424628	LOC100180835	42 kDa	1		172		12		19		0.25
PREDICTED: similar to ADP-ribosylation factor 3 isoform 1 [Ciona intestinalis]	gi|198420010	LOC100185836	22 kDa	1		2		2		2		0.13
PREDICTED: single-stranded DNA-binding protein, mitochondrial [Gallus gallus]	gi|50728942	SSBP1	17 kDa	1		13		5		6		0.38
PREDICTED: sodium/calcium exchanger 2-like, partial [Meleagris gallopavo]	gi|326935932	LOC100540412	54 kDa	1		2		2		2		0.063
PREDICTED: solute carrier organic anion transporter family member 4C1-like [Gallus gallus]	gi|363744638	SLCO4C1	74 kDa	1		66		5		7		0.078
PREDICTED: sorting and assembly machinery component 50 homolog [Gallus gallus]	gi|118083116	SAMM50	52 kDa	1		8		2		2		0.049
PREDICTED: sperm acrosome membrane-associated protein 1 [Gallus gallus]	gi|118088829	SPACA1	27 kDa	1		28		3		5		0.12
PREDICTED: sperm-associated antigen 17 [Gallus gallus]	gi|363728414	SPAG17	236 kDa	1		59		12		16		0.077
PREDICTED: stress-70 protein, mitochondrial-like [Meleagris gallopavo]	gi|326928269	LOC100551017	79 kDa	1		220		22		33		0.3
PREDICTED: succinate dehydrogenase [ubiquinone] flavoprotein subunit, mitochondrial [Gallus gallus]	gi|118086669	SDHA	73 kDa	1		354		24		31		0.46
PREDICTED: succinate-semialdehyde dehydrogenase, mitochondrial [Gallus gallus]	gi|363730351	ALDH5A1	55 kDa	1		10		3		3		0.072
PREDICTED: superoxide dismutase [Mn], mitochondrial-like [Meleagris gallopavo]	gi|326915675	LOC100550687	26 kDa	1		208		12		20		0.51
PREDICTED: tctex1 domain-containing protein 3 isoform 2 [Gallus gallus]	gi|363731924	TCTE3	17 kDa	1		10		3		3		0.15
PREDICTED: tectonic-1 [Gallus gallus]	gi|363739945	TCTN1	61 kDa	1		28		4		4		0.09
PREDICTED: tectonic-2-like [Gallus gallus]	gi|363739922	LOC100857705	75 kDa	1		107		15		17		0.28
PREDICTED: tectonic-3-like [Gallus gallus]	gi|363735636	LOC100857412	41 kDa	1		20		4		5		0.16
PREDICTED: tektin-1 [Gallus gallus]	gi|118100415	TEKT1	46 kDa	1		10		5		5		0.17
PREDICTED: tektin-3 [Gallus gallus]	gi|118099584	TEKT3	56 kDa	1		54		16		20		0.33
PREDICTED: tektin-4 [Gallus gallus]	gi|50755635	TEKT4	53 kDa	1		35		10		10		0.24
PREDICTED: tektin-5 [Gallus gallus]	gi|118098075	TEKT5	56 kDa	1		99		21		27		0.48
PREDICTED: testis anion transporter 1 [Gallus gallus]	gi|363742980	SLC26A8	29 kDa	1		19		4		4		0.19
PREDICTED: testis-specific serine/threonine-protein kinase 3 [Gallus gallus]	gi|118101772	TSSK3	30 kDa	1		16		5		5		0.25
PREDICTED: testis-specific serine/threonine-protein kinase 6-like [Meleagris gallopavo]	gi|326922491	LOC100545430	31 kDa	1		19		5		6		0.13
PREDICTED: tetratricopeptide repeat protein 25-like [Gallus gallus]	gi|363743562	LOC100857899	65 kDa	1		6		4		4		0.057
PREDICTED: thimet oligopeptidase-like [Gallus gallus]	gi|363743802	LOC426398	78 kDa	1		37		13		14		0.21
PREDICTED: thioredoxin domain-containing protein 3 [Gallus gallus]	gi|363730269	TXNDC3	66 kDa	1		35		11		11		0.21
PREDICTED: thioredoxin-dependent peroxide reductase, mitochondrial [Gallus gallus]	gi|363735594	PRDX3	26 kDa	1		90		12		15		0.57
PREDICTED: trans-2-enoyl-CoA reductase, mitochondrial [Gallus gallus]	gi|363742348	MECR	37 kDa	1		21		6		7		0.23
PREDICTED: transmembrane BAX inhibitor motif-containing protein 1 [Gallus gallus]	gi|118093769	TMBIM1	34 kDa	1		27		2		3		0.08
PREDICTED: transmembrane protease serine 12 [Gallus gallus]	gi|363744995	TMPRSS12	34 kDa	1		2		2		2		0.066
PREDICTED: transmembrane protein 120A [Gallus gallus]	gi|118100151	TMEM120A	40 kDa	1		33		5		7		0.13
PREDICTED: transmembrane protein 231-like [Gallus gallus]	gi|118096666	TMEM231	37 kDa	1		25		3		4		0.11
PREDICTED: transmembrane protein 33-like isoform 2 [Gallus gallus]	gi|50747041	TMEM33	28 kDa	1		15		3		3		0.13
PREDICTED: transmembrane protein 43 [Gallus gallus]	gi|50754425	TMEM43	45 kDa	1		3		2		2		0.055
PREDICTED: transmembrane protein 63A [Gallus gallus]	gi|363731633	TMEM63A	92 kDa	1		39		7		8		0.084
PREDICTED: tricarboxylate transport protein, mitochondrial [Gallus gallus]	gi|118098357	SLC25A1	34 kDa	1		4		2		2		0.077
PREDICTED: trifunctional enzyme subunit beta, mitochondrial [Gallus gallus]	gi|50745166	HADHB	51 kDa	1		209		25		31		0.49
PREDICTED: tryptophanyl-tRNA synthetase, mitochondrial [Gallus gallus]	gi|363728412	WARS2	32 kDa	1		2		2		2		0.094
PREDICTED: ubiquitin carboxyl-terminal esterase L3 [Taeniopygia guttata]	gi|224043490	UCHL3	26 kDa	1		4		3		3		0.2
PREDICTED: ubiquitin carboxyl-terminal hydrolase 5 isoform 2 [Gallus gallus]	gi|118083310	USP5	93 kDa	1		43		11		14		0.17
PREDICTED: ubiquitin specific protease 7 [Taeniopygia guttata]	gi|224070007	USP7	129 kDa	1		78		18		22		0.17
PREDICTED: ubiquitin-conjugating enzyme E2 Q1-like, partial [Gallus gallus]	gi|363745780	LOC100858564	35 kDa	1		7		2		2		0.099
PREDICTED: ubiquitin-like modifier activating enzyme 6 [Gallus gallus]	gi|363733438	UBA6	125 kDa	1		16		7		7		0.07
PREDICTED: ubiquitin-like modifier-activating enzyme 1-like [Anolis carolinensis]	gi|327263788	LOC100552704	119 kDa	1		16		2		2		0.023
PREDICTED: ubiquitin-protein ligase E3A [Gallus gallus]	gi|50730394	UBE3A	101 kDa	1		3		2		2		0.025
PREDICTED: uncharacterized oxidoreductase C663.06c [Gallus gallus]	gi|118096156	LOC415664	27 kDa	1		5		2		2		0.13
PREDICTED: uncharacterized protein C14orf45 homolog [Gallus gallus]	gi|363734517	CCDC176	51 kDa	1		14		5		5		0.1
PREDICTED: uncharacterized protein C2orf47 homolog, mitochondrial [Gallus gallus]	gi|363735932	C7H2orf47	28 kDa	1		12		4		4		0.15
PREDICTED: uncharacterized protein C7orf46 [Gallus gallus]	gi|50732692	C2H7orf46	33 kDa	1		7		3		4		0.12
PREDICTED: uncharacterized protein KIAA0564-like [Gallus gallus]	gi|363729456	KIAA0564	213 kDa	1		13		6		6		0.043
PREDICTED: uncharacterized protein LOC100858261, partial [Gallus gallus]	gi|363746652	LOC100858261	28 kDa	1		12		3		3		0.11
PREDICTED: uncharacterized protein LOC416055 [Gallus gallus]	gi|363738684	LOC416055	39 kDa	1		9		2		3		0.1
PREDICTED: uncharacterized protein LOC417921 [Gallus gallus]	gi|363727727	LOC417921	323 kDa	1		50		13		14		0.06
PREDICTED: uncharacterized protein LOC419947 [Gallus gallus]	gi|118102830	EFCAB3	86 kDa	1		42		9		10		0.15
PREDICTED: uncharacterized protein LOC420060 [Gallus gallus]	gi|363743620	NDUFA11	14 kDa	1		62		3		4		0.26
PREDICTED: uncharacterized protein LOC420765 [Gallus gallus]	gi|50732996	RALA	24 kDa	1		86		14		19		0.53
PREDICTED: uncharacterized protein LOC427371 [Gallus gallus]	gi|363744851	LOC427371	61 kDa	1		11		4		4		0.13
PREDICTED: uncharacterized protein LOC768709 [Gallus gallus]	gi|118104643	LOC768709	27 kDa	1		31		9		12		0.4
PREDICTED: UPF0364 protein C6orf211 homolog [Gallus gallus]	gi|363731690	C3H6orf211	50 kDa	1		161		23		30		0.53
PREDICTED: UPF0704 protein C6orf165 homolog [Gallus gallus]	gi|50744722	C3H6orf165	70 kDa	1		28		7		8		0.13
PREDICTED: voltage-dependent anion-selective channel protein 3-like [Meleagris gallopavo]	gi|326932709	LOC100542716	30 kDa	1		6		3		3		0.15
PREDICTED: WD repeat-containing protein 63 [Gallus gallus]	gi|363736918	WDR63	103 kDa	1		8		4		5		0.046
PREDICTED: WW domain-binding protein 2-like [Gallus gallus]	gi|118082693	LOC770780	33 kDa	1		2		2		2		0.093
PREDICTED: zinc transporter 9 [Gallus gallus]	gi|363733524	SLC30A9	68 kDa	1		39		6		6		0.093
PREDICTED: zinc-binding alcohol dehydrogenase domain-containing protein 2 [Gallus gallus]	gi|118086643	ZADH2	35 kDa	1		19		6		6		0.2
PREDICTED: zona pellucida-binding protein 1 [Gallus gallus]	gi|118086614	ZPBP	38 kDa	1		159		14		18		0.35
PREDICTED: zona pellucida-binding protein 2-like [Gallus gallus]	gi|363743353	LOC425470	55 kDa	1		22		2		3		0.04
prohibitin [Gallus gallus]	gi|295148230	PHB	30 kDa	1		75		12		13		0.54
prohibitin-2 [Gallus gallus]	gi|124249322	PHB2	33 kDa	1		138		19		20		0.61
proteasome 26S non-ATPase subunit 7 [Bos taurus]	gi|120419584	PSMD7	36 kDa	1		10		3		3		0.12
protein disulfide-isomerase A4 [Gallus gallus]	gi|57530768	PDIA4	71 kDa	1		19		10		11		0.18
protein NipSnap homolog 2 [Gallus gallus]	gi|71897071	GBAS	33 kDa	1		86		10		14		0.49
protein phosphatase 1 delta	gi|227436		37 kDa	1		6		3		3		0.38
protein-L-isoaspartate(D-aspartate) O-methyltransferase [Gallus gallus]	gi|71895805	PCMT1	25 kDa	1		24		7		10		0.47
pterin-4-alpha-carbinolamine dehydratase 2 [Gallus gallus]	gi|45383712	PCBD2	12 kDa	1		4		2		2		0.15
putative protein phosphatase 1 catalytic subunit alpha [Taeniopygia guttata]	gi|350536263	LOC100190013	39 kDa	1		79		11		12		0.43
pyruvate carboxylase [Gallus gallus]	gi|45383466	PCX	127 kDa	1		7		3		3		0.036
pyruvate dehydrogenase complex, component X [Gallus gallus]	gi|71894701	PDHX	53 kDa	1		12		3		4		0.076
pyruvate dehydrogenase E1 component subunit alpha, somatic form, mitochondrial precursor [Gallus gallus]	gi|60302740	PDHA1	44 kDa	1		345		30		45		0.61
ran GTPase-activating protein 1 [Gallus gallus]	gi|57525383	RANGAP1	63 kDa	1		4		2		2		0.043
ras-related protein Rab-10 [Gallus gallus]	gi|71895051	RAB10	23 kDa	1		6		3		4		0.2
ras-related protein Ral-B [Homo sapiens]	gi|4506405	RALB	23 kDa	1		14		3		4		0.42
RecName: Full=Myosin-7; AltName: Full=Myosin heavy chain 7; AltName: Full=Myosin heavy chain slow isoform; Short=MyHC-slow; AltName: Full=Myosin heavy chain, cardiac muscle beta isoform; Short=MyHC-beta	gi|125987844	MYH7	223 kDa	1		269		98		128		0.46
RecName: Full=Sulfite oxidase	gi|28558813	SUOX	50 kDa	1		4		2		2		0.05
ribose-5-phosphate isomerase [Gallus gallus]	gi|71896441	RPIA	26 kDa	1		4		2		3		0.12
ruvB-like 1 [Gallus gallus]	gi|57524964	RUVBL1	50 kDa	1		17		5		5		0.17
saccharopine dehydrogenase-like oxidoreductase [Gallus gallus]	gi|61097999	SCCPDH	47 kDa	1		42		11		11		0.32
sarcoplasmic/endoplasmic reticulum calcium ATPase 2 [Sus scrofa]	gi|47523128	ATP2A2	115 kDa	1		5		3		3		0.037
serine beta-lactamase-like protein LACTB, mitochondrial [Gallus gallus]	gi|71895675	LACTB	58 kDa	1		2		2		2		0.05
serine/threonine-protein phosphatase PP1-gamma catalytic subunit [Gallus gallus]	gi|57525187	PPP1CC	37 kDa	1		4		2		2		0.41
short-chain specific acyl-CoA dehydrogenase, mitochondrial [Gallus gallus]	gi|57525201	ACADS	45 kDa	1		54		15		19		0.45
signal peptidase complex catalytic subunit SEC11A [Gallus gallus]	gi|94536817	SEC11A	21 kDa	1		3		2		2		0.12
signal peptidase complex subunit 3 [Gallus gallus]	gi|45384264	SPCS3	20 kDa	1		8		2		2		0.11
sirtuin [Gallus gallus]	gi|313747484	SIRT3	39 kDa	1		9		2		2		0.064
sodium/potassium-transporting ATPase subunit beta-3 [Gallus gallus]	gi|45383003	ATP1B3	32 kDa	1		16		2		2		0.082
spastic paraplegia 7 [Gallus gallus]	gi|60302706	SPG7	86 kDa	1		12		4		4		0.047
sperm-associated antigen 6 [Gallus gallus]	gi|313760660	SPAG6	55 kDa	1		165		17		17		0.31
stress-induced-phosphoprotein 1 [Rattus norvegicus]	gi|20302113	Stip1	63 kDa	1		12		2		3		0.042
succinyl-CoA ligase [ADP/GDP-forming] subunit alpha, mitochondrial [Gallus gallus]	gi|61097981	SUCLG1	35 kDa	1		57		8		8		0.24
succinyl-CoA ligase [GDP-forming] subunit beta, mitochondrial [Gallus gallus]	gi|57524960	SUCLG2	47 kDa	1		2		2		2		0.065
suprabasin isoform 1 precursor [Homo sapiens]	gi|260436922	SBSN	61 kDa	1		15		7		9		0.19
surfeit locus protein 1 [Gallus gallus]	gi|71061443	SURF1	35 kDa	1		10		3		3		0.14
thioredoxin domain-containing protein 5 precursor [Gallus gallus]	gi|57530789	TXNDC5	46 kDa	1		28		6		6		0.16
thioredoxin reductase 1, cytoplasmic [Gallus gallus]	gi|148277073	TXNRD1	55 kDa	1		11		3		3		0.056
thioredoxin reductase 2, mitochondrial [Gallus gallus]	gi|170015974	TXNRD2	56 kDa	1		21		8		8		0.19
thioredoxin-related transmembrane protein 4 precursor [Gallus gallus]	gi|313747593	TMX4	35 kDa	1		4		2		2		0.04
traB domain-containing protein [Gallus gallus]	gi|71897005	TRABD	42 kDa	1		2		2		2		0.072
transmembrane protein 65 [Gallus gallus]	gi|71895679	TMEM65	19 kDa	1		12		6		6		0.32
trifunctional enzyme subunit alpha, mitochondrial [Gallus gallus]	gi|45384238	HADHA	83 kDa	1		340		28		36		0.43
trifunctional purine biosynthetic protein adenosine-3 [Gallus gallus]	gi|47825387	GART	107 kDa	1		17		6		6		0.1
troponin I type 1 (skeletal, slow), isoform CRA_b [Homo sapiens]	gi|119611772	TNNI1	19 kDa	1		8		4		5		0.19
tubulin, beta 2c [Danio rerio]	gi|239582731	tubb4b	50 kDa	1		6		2		2		0.65
tubulin-specific chaperone A [Gallus gallus]	gi|268370287	TBCA	13 kDa	1		7		4		5		0.26
ubiquitin-conjugating enzyme E2 D2 isoform 1 [Homo sapiens]	gi|4507775	UBE2D2	17 kDa	1		8		3		4		0.22
uncharacterized protein LOC432270 [Xenopus laevis]	gi|148225841	MGC82600	34 kDa	1		39		3		4		0.12
unnamed protein product [Oikopleura dioica]	gi|313234464		39 kDa	1		2		2		2		0.06
unnamed protein product [Tetraodon nigroviridis]	gi|47215352		41 kDa	1		2		2		2		0.52
unnamed protein product [Tetraodon nigroviridis]	gi|47211373		43 kDa	1		3		2		2		0.1
up-regulated during skeletal muscle growth protein 5 [Gallus gallus]	gi|354721164	USMG5	7 kDa	1		34		4		7		0.59
UPF0468 protein C16orf80 homolog [Gallus gallus]	gi|57524821	C11H16orf80	23 kDa	1		10		3		3		0.21
vacuolar protein sorting-associated protein 29 [Gallus gallus]	gi|56119058	VPS29	21 kDa	1		2		2		2		0.12
Vacuolar protein sorting-associated protein 35 [Cricetulus griseus]	gi|344245911		160 kDa	1		7		3		3		0.022
vesicle-associated membrane protein 3 [Gallus gallus]	gi|87196326	VAMP3	12 kDa	1		8		2		2		0.28
vesicle-associated membrane protein 7 [Gallus gallus]	gi|71895505	VAMP7	25 kDa	1		8		4		4		0.18
vesicle-associated membrane protein-associated protein A [Gallus gallus]	gi|124249428	VAPA	17 kDa	1		16		4		5		0.31
vesicle-trafficking protein SEC22b precursor [Gallus gallus]	gi|71895247	SEC22B	25 kDa	1		4		2		2		0.13
voltage-dependent anion channel 1 [Xenopus laevis]	gi|147903881	vdac1	31 kDa	1		8		2		3		0.17
voltage-dependent anion-selective channel protein 1 [Gallus gallus]	gi|76443696	VDAC1	31 kDa	1		17		7		8		0.39
WD repeat-containing protein 1 [Gallus gallus]	gi|52138693	WDR1	67 kDa	1		2		2		2		0.082
zona pellucida-binding protein 2 precursor [Gallus gallus]	gi|46195844	ZPBP2	39 kDa	1		85		13		14		0.45
1,2-dihydroxy-3-keto-5-methylthiopentene dioxygenase [Gallus gallus]	gi|71895073	ADI1	22 kDa		1		2		2		2		0.12
14-3-3 protein eta [Gallus gallus]	gi|56119054	YWHAH	28 kDa		1		36		8		10		0.42
2',3'-cyclic-nucleotide 3'-phosphodiesterase [Gallus gallus]	gi|45384252	CNP	47 kDa		1		11		4		4		0.11
2',5'-oligo adenylate synthetase A [Gallus gallus]	gi|11691914	OASL	58 kDa		1		6		3		3		0.059
acetyl-CoA acetyltransferase, cytosolic [Gallus gallus]	gi|303227902	ACAT2	41 kDa		1		19		9		10		0.28
acid sphingomyelinase-like phosphodiesterase 3b precursor [Bos taurus]	gi|154152191	SMPDL3B	51 kDa		1		6		2		2		0.048
acidic chitinase precursor [Gallus gallus]	gi|45383307	CHIA	52 kDa		1		5		3		3		0.098
actin-related protein 2 [Gallus gallus]	gi|45382569	ACTR2	45 kDa		1		14		7		8		0.21
actin-related protein 3 [Gallus gallus]	gi|45383528	ACTR3	47 kDa		1		4		3		3		0.093
adaptor-related protein complex 2, beta 1 subunit [Xenopus laevis]	gi|148235381	ap2b1	106 kDa		1		8		4		4		0.05
adenylosuccinate synthetase isozyme 2 [Gallus gallus]	gi|71895783	ADSS	49 kDa		1		4		3		3		0.093
ADP-ribosyl cyclase 2 precursor [Gallus gallus]	gi|318064688	BST1	36 kDa		1		14		3		3		0.12
alcohol dehydrogenase 6 [Gallus gallus]	gi|45384164	ADH6	40 kDa		1		10		3		3		0.1
alcohol dehydrogenase [NADP(+)] [Gallus gallus]	gi|57529654	AKR1A1	37 kDa		1		21		8		8		0.24
alcohol dehydrogenase class-3 [Gallus gallus]	gi|71896651	ADH5	40 kDa		1		6		3		3		0.12
aldo-keto reductase family 1, member B1-like [Gallus gallus]	gi|343790924	AKR1B1L	36 kDa		1		10		2		3		0.28
alpha 1-acid glycoprotein [Gallus gallus]	gi|155624218	OGCHI	22 kDa		1		41		5		6		0.23
alpha-actinin-4 [Gallus gallus]	gi|45384104	ACTN4	104 kDa		1		27		12		13		0.2
alpha-centractin [Gallus gallus]	gi|56118984	ACTR1A	43 kDa		1		5		2		3		0.053
alpha-mannosidase 2C1 [Gallus gallus]	gi|119331072	MAN2C1	74 kDa		1		3		3		3		0.073
aminopeptidase N [Gallus gallus]	gi|272753691	ANPEP	109 kDa		1		89		18		19		0.2
angiotensin I converting enzyme 2 [Gallus gallus]	gi|254546338	ACE2	93 kDa		1		3		2		2		0.03
annexin A11 [Gallus gallus]	gi|347800681	ANXA11	53 kDa		1		45		13		17		0.28
annexin A13 [Gallus gallus]	gi|313747497	ANXA13	35 kDa		1		2		2		2		0.06
annexin A5 [Gallus gallus]	gi|71895873	ANXA5	36 kDa		1		22		12		13		0.36
annexin A6 [Gallus gallus]	gi|50982399	ANXA6	75 kDa		1		8		6		6		0.14
AP-2 complex subunit alpha-2 [Gallus gallus]	gi|61097989	AP2A2	104 kDa		1		2		2		2		0.028
apolipoprotein A-IV precursor [Gallus gallus]	gi|45384392	APOA4	41 kDa		1		60		20		20		0.51
apolipoprotein D precursor [Gallus gallus]	gi|58696426	APOD	22 kDa		1		9		2		2		0.17
argininosuccinate synthase [Gallus gallus]	gi|61657937	ASS1	47 kDa		1		35		10		12		0.25
beta actin variant [Homo sapiens]	gi|62897671	ACTB	42 kDa		1		7		2		2		0.53
beta-actin [Anas platyrhynchos]	gi|151176139		42 kDa		1		11		2		2		0.53
beta-actin [Macaca fascicularis]	gi|53771909		9 kDa		1		12		2		2		0.71
C-1-tetrahydrofolate synthase, cytoplasmic [Gallus gallus]	gi|86129512	MTHFD1	100 kDa		1		5		3		3		0.036
calpain small subunit [Gallus gallus]	gi|2506056	LOC395965	24 kDa		1		7		3		4		0.12
carbonyl reductase [NADPH] 1 [Gallus gallus]	gi|71895267	CBR1	30 kDa		1		3		2		2		0.16
cation-independent mannose-6-phosphate receptor precursor [Gallus gallus]	gi|45384454	IGF2R	276 kDa		1		24		16		16		0.072
CD9 antigen [Gallus gallus]	gi|45382099	CD9	25 kDa		1		25		3		3		0.11
ceruloplasmin (ferroxidase) [Bos taurus]	gi|296491101	CP	121 kDa		1		23		2		2		0.029
Chain A, Crystal Structure Of Recombinant Farnesyl Diphosphate Synthase At 2.6 Angstroms Resolution	gi|157831115		40 kDa		1		51		9		12		0.26
Chain A, Transthyretin (Formerly Known As Prealbumin)	gi|1633502		14 kDa		1		101		7		10		0.47
Chain B, 11mer Structure Of An Mhc Class I Molecule From B21 Chickens Illustrate Promiscuous Peptide Binding	gi|164414862		11 kDa		1		10		4		4		0.59
Chain C, Crystal Structure Of Native Chicken Fibrinogen With Two Different Bound Ligands	gi|21730885		47 kDa		1		17		7		8		0.19
charged multivesicular body protein 2a [Gallus gallus]	gi|124249308	CHMP2A	25 kDa		1		2		2		2		0.12
charged multivesicular body protein 4b [Gallus gallus]	gi|57529355	CHMP4B	25 kDa		1		16		4		4		0.24
chloride anion exchanger [Gallus gallus]	gi|313661519	SLC26A3	83 kDa		1		95		8		8		0.11
chromatin modifying protein 1A [Gallus gallus]	gi|70887788	CHMP1A	22 kDa		1		3		2		2		0.11
clusterin precursor [Gallus gallus]	gi|45382467	CLU	51 kDa		1		10		3		4		0.069
collagen alpha-1(XII) chain precursor [Gallus gallus]	gi|45384318	COL12A1	341 kDa		1		61		25		26		0.1
collagen XIV [Gallus gallus]	gi|288875	COL14A1	199 kDa		1		40		8		8		0.057
complement C3 precursor [Gallus gallus]	gi|45382303	C3	184 kDa		1		110		35		37		0.22
complement C4 precursor [Gallus gallus]	gi|116175422	C4	179 kDa		1		7		5		5		0.036
complement component 7 [Gallus gallus]	gi|324034901	C7	93 kDa		1		15		7		7		0.15
complement component C6 precursor [Gallus gallus]	gi|221325664	C6	105 kDa		1		2		2		2		0.036
contactin-2 precursor [Gallus gallus]	gi|52138691	CNTN2	113 kDa		1		53		12		12		0.17
COP9 signalosome complex subunit 4 [Gallus gallus]	gi|57530095	COPS4	47 kDa		1		4		3		3		0.088
cystatin B (stefin B) [Gallus gallus]	gi|310772235	CSTB	11 kDa		1		2		2		2		0.35
cytoplasmic FMR1-interacting protein 2 [Danio rerio]	gi|148224828	cyfip2	146 kDa		1		7		3		3		0.031
cytosolic non-specific dipeptidase [Gallus gallus]	gi|57530409	CNDP2	53 kDa		1		11		5		5		0.13
D-erythrulose reductase [Gallus gallus]	gi|45383678	DCXR	26 kDa		1		8		3		3		0.19
dehydrogenase,glyceraldehydephosphate	gi|229279		36 kDa		1		125		5		8		0.38
deoxyribonuclease-2-beta precursor [Gallus gallus]	gi|83721996	DNASE2B	41 kDa		1		11		4		5		0.1
dermcidin isoform 2 [Homo sapiens]	gi|148271063	DCD	12 kDa		1		10		4		4		0.31
destrin [Gallus gallus]	gi|45382979	DSTN	19 kDa		0.98		21		6		6		0.3
diazepam binding inhibitor [Xenopus laevis]	gi|148233499	dbia	10 kDa		1		7		2		2		0.19
dipeptidyl peptidase 4 [Gallus gallus]	gi|71895185	DPP4	86 kDa		1		5		3		3		0.053
dynactin subunit 2 [Gallus gallus]	gi|45382201	DCTN2	45 kDa		1		3		2		2		0.07
ectonucleotide pyrophosphatase/phosphodiesterase family member 4 precursor [Gallus gallus]	gi|57530236	ENPP4	38 kDa		1		8		3		4		0.091
EF-hand domain-containing protein D1 [Gallus gallus]	gi|72535161	EFHD1	27 kDa		1		6		4		5		0.21
EH domain-containing protein 3 [Gallus gallus]	gi|71895641	EHD3	61 kDa		1		11		4		4		0.084
extracellular fatty acid-binding protein precursor [Gallus gallus]	gi|45382221	P20K	20 kDa		1		17		5		6		0.22
fatty acid synthase [Gallus gallus]	gi|319655768	FASN	275 kDa		1		78		22		24		0.11
fibronectin precursor [Gallus gallus]	gi|311213923	FN1	273 kDa		1		19		9		9		0.051
filamin-B [Gallus gallus]	gi|71896431	FLNB	276 kDa		1		22		9		9		0.046
G protein alpha subunit [Gallus gallus]	gi|454411	GNAI3	41 kDa		1		9		4		4		0.23
gag protein [Gallus gallus]	gi|212651		75 kDa		1		42		7		7		0.12
galectin-3 [Gallus gallus]	gi|126643707	LGALS3	26 kDa		1		21		5		5		0.22
gallinacin-10 preproprotein [Gallus gallus]	gi|48976029	GAL10	7 kDa		1		14		2		2		0.46
gelsolin precursor [Gallus gallus]	gi|45384386	GSN	86 kDa		1		135		18		23		0.28
glucosamine--fructose-6-phosphate aminotransferase [isomerizing] 1 [Gallus gallus]	gi|71894845	GFPT1	79 kDa		1		13		5		5		0.079
glucosamine-6-phosphate deaminase 2 isoform 1 [Gallus gallus]	gi|397739079		31 kDa		1		5		3		3		0.2
glucosamine-6-phosphate isomerase 1 [Gallus gallus]	gi|57525040	GNPDA1	32 kDa		1		13		6		6		0.23
glutathione S-transferase alpha class A4 [Meleagris gallopavo]	gi|255964836	GSTA4	26 kDa		1		12		3		4		0.15
glutathione S-transferase class-alpha [Gallus gallus]	gi|4959550	LOC395611	21 kDa		1		5		2		3		0.25
Golgi phosphoprotein 3 [Homo sapiens]	gi|11545859	GOLPH3	34 kDa		1		5		2		2		0.084
GTPase HRas precursor [Gallus gallus]	gi|46048705	HRAS	21 kDa		1		15		6		7		0.49
guanine nucleotide-binding protein G(i) subunit alpha-1 [Gallus gallus]	gi|45382315	GNAI1	40 kDa		1		57		13		14		0.28
guanine nucleotide-binding protein G(i) subunit alpha-2 [Gallus gallus]	gi|45382313	GNAI2	41 kDa		1		6		3		3		0.23
guanine nucleotide-binding protein G(q) subunit alpha [Gallus gallus]	gi|71894823	GNAQ	42 kDa		1		22		12		12		0.39
guanine nucleotide-binding protein subunit alpha-11 [Gallus gallus]	gi|45383662	GNA11	42 kDa		1		15		7		7		0.39
heart fatty acid binding protein [Gallus gallus]	gi|399513978		15 kDa		1		5		2		2		0.19
HEMCAM [Gallus gallus]	gi|1621228	MCAM	64 kDa		1		6		2		2		0.051
heparin cofactor II [Gallus gallus]	gi|3132623	SERPIND1	54 kDa		1		5		3		3		0.091
hepatocyte growth factor-like protein precursor [Gallus gallus]	gi|45382603	MST1	79 kDa		1		5		3		3		0.071
hypothetical protein BRAFLDRAFT_64862 [Branchiostoma floridae]	gi|260801701	BRAFLDRAFT_64862	24 kDa		1		6		2		2		0.11
hypothetical protein RCJMB04_21l24 [Gallus gallus]	gi|53133898	PYGL	99 kDa		1		4		4		4		0.053
hypothetical protein RCJMB04_6n13 [Gallus gallus]	gi|53130298	GNB1	37 kDa		1		34		8		9		0.29
hypothetical protein RCJMB04_7h11 [Gallus gallus]	gi|53130398	CD47	35 kDa		1		11		2		3		0.18
Ig heavy chain precursor (B/MT.4A.17.H5.A5) - bovine	gi|108750		51 kDa		1		3		2		2		0.06
immunoglobulin heavy chain variable region [Gallus gallus]	gi|1536812		11 kDa		1		17		4		4		0.51
immunoglobulin light chain variable region [Gallus gallus]	gi|89000585		13 kDa		1		11		2		2		0.25
immunoglobulin light-chain VJ region, partial [Gallus gallus]	gi|212113		10 kDa		1		12		3		3		0.5
IQ motif containing GTPase activating protein 2 [Xenopus laevis]	gi|147900436	iqgap2	190 kDa		1		10		3		3		0.027
IST1 homolog [Rattus norvegicus]	gi|62945264	Ist1	40 kDa		1		5		2		2		0.066
low-density lipoprotein receptor-related protein 1 precursor [Gallus gallus]	gi|45382557	LRP1	507 kDa		1		2		2		2		0.0055
lysozyme	gi|229157		14 kDa		1		44		5		5		0.41
melanotransferrin precursor [Gallus gallus]	gi|45383930	MFI2	81 kDa		1		113		24		26		0.33
mimecan precursor [Gallus gallus]	gi|45383706	OGN	33 kDa		1		3		2		2		0.078
mitogen-activated protein kinase 1 [Gallus gallus]	gi|45383812	MAPK1	42 kDa		1		6		4		4		0.21
MOB kinase activator 1A [Xenopus laevis]	gi|148232632	mob1a	25 kDa		1		3		2		2		0.12
mothers against decapentaplegic homolog 5 [Gallus gallus]	gi|62751395	SMAD5	52 kDa		1		3		2		2		0.062
multivesicular body subunit 12A [Gallus gallus]	gi|71897083	MVB12A	28 kDa		1		4		2		2		0.079
myosin alkali light chain [Gallus gallus]	gi|212395	MYL6	17 kDa		1		15		3		3		0.22
myosin regulatory light chain 2, smooth muscle minor isoform [Gallus gallus]	gi|45384410	MYL12A	20 kDa		1		2		2		2		0.12
myosin-9 [Gallus gallus]	gi|45382693	MYH9	227 kDa		1		31		13		13		0.084
myotrophin [Gallus gallus]	gi|45382431	MTPN	13 kDa		1		9		2		2		0.23
N-acetylglucosamine-6-sulfatase precursor [Gallus gallus]	gi|313760582	GNS	61 kDa		1		10		5		5		0.11
N-acetylmuramoyl-L-alanine amidase precursor [Gallus gallus]	gi|113206156	PGLYRP2	50 kDa		1		30		8		10		0.26
Na(+)/H(+) exchange regulatory cofactor NHE-RF1 [Gallus gallus]	gi|57530226	SLC9A3R1	36 kDa		1		9		2		2		0.1
NADP-dependent malic enzyme [Gallus gallus]	gi|45383538	ME1	62 kDa		1		4		3		3		0.12
neprilysin [Gallus gallus]	gi|52138713	MME	85 kDa		1		80		19		21		0.31
neuron-glia cell adhesion molecule (Ng-CAM) [Gallus gallus]	gi|1480094	L1CAM	138 kDa		1		16		3		3		0.038
neuronal growth regulator 1 precursor [Gallus gallus]	gi|45382349	NEGR1	38 kDa		1		17		6		6		0.18
nmrA-like family domain-containing protein 1 [Gallus gallus]	gi|71897147	NMRAL1	33 kDa		1		30		12		13		0.47
nuclear migration protein nudC [Gallus gallus]	gi|57529473	NUDC	39 kDa		1		4		2		2		0.073
ovoinhibitor precursor [Gallus gallus]	gi|71895337	SPINK5	52 kDa		1		88		16		19		0.48
peptidyl-prolyl cis-trans isomerase FKBP1A [Gallus gallus]	gi|45383498	FKBP1A	12 kDa		1		11		3		3		0.42
peroxiredoxin-6 [Gallus gallus]	gi|86129578	PRDX6	25 kDa		1		56		16		20		0.52
phosphatidylinositol transfer protein beta isoform [Gallus gallus]	gi|86129444	PITPNB	32 kDa		1		2		2		2		0.077
phosphofructokinase [Gallus gallus]	gi|23821298	PFKL	84 kDa		1		4		2		2		0.052
phosphoglycolate phosphatase [Gallus gallus]	gi|71894743	PGP	33 kDa		1		2		2		2		0.099
phosphoribosyl pyrophosphate synthase-associated protein 1 [Bos taurus]	gi|116003935	PRPSAP1	39 kDa		1		2		2		2		0.07
pigment epithelium-derived factor precursor [Gallus gallus]	gi|381342463	SERPINF1	47 kDa		1		20		9		9		0.21
poly A binding protein, cytoplasmic 1 a [Danio rerio]	gi|72534835	pabpc1a	71 kDa		1		3		2		2		0.044
potassium-transporting ATPase alpha chain 2 [Gallus gallus]	gi|71897249	ATP12A	114 kDa		1		192		23		25		0.28
PrdX-deacylase domain 1 [Gallus gallus]	gi|307078140	LOC421212	19 kDa		1		3		2		2		0.11
PREDICTED: 1-phosphatidylinositol-4,5-bisphosphate phosphodiesterase beta-1, partial [Gallus gallus]	gi|363731813	PLCB1	139 kDa		1		3		3		3		0.035
PREDICTED: 3-hydroxybutyrate dehydrogenase type 2 [Gallus gallus]	gi|50746905	BDH2	27 kDa		1		14		5		5		0.27
PREDICTED: 60 kDa lysophospholipase-like [Gallus gallus]	gi|118092065	ASPG	65 kDa		1		4		3		3		0.057
PREDICTED: acyl-CoA-binding protein-like [Meleagris gallopavo]	gi|326923011	LOC100548291	10 kDa		1		40		6		6		0.54
PREDICTED: acyl-coenzyme A amino acid N-acyltransferase 2 [Gallus gallus]	gi|363733977	BAAT	45 kDa		1		3		2		2		0.065
PREDICTED: adenine phosphoribosyltransferase-like [Gallus gallus]	gi|363738248	LOC100857155	20 kDa		1		2		2		2		0.13
PREDICTED: adenylyl cyclase-associated protein 1 [Gallus gallus]	gi|363742430	CAP1	58 kDa		1		19		6		6		0.13
PREDICTED: aflatoxin B1 aldehyde reductase member 4 [Gallus gallus]	gi|118101125	AKR7A2	37 kDa		1		27		7		7		0.23
PREDICTED: aldo-keto reductase family 1 member B10 [Gallus gallus]	gi|50764028	LOC425137	36 kDa		1		12		4		4		0.25
PREDICTED: alpha-1-antichymotrypsin [Gallus gallus]	gi|118092131	SERPINA3	48 kDa		1		11		6		8		0.16
PREDICTED: alpha-1-antiproteinase 2 [Gallus gallus]	gi|363734227	SERPINA1	49 kDa		1		31		9		9		0.19
PREDICTED: alpha-1-antiproteinase 2 [Gallus gallus]	gi|118091958	SERPINA4	48 kDa		1		2		2		2		0.073
PREDICTED: alpha-2-antiplasmin-like [Gallus gallus]	gi|363741117	SERPINF2	57 kDa		1		12		4		4		0.076
PREDICTED: alpha-2-HS-glycoprotein [Gallus gallus]	gi|50752381	AHSG	37 kDa		1		19		4		5		0.15
PREDICTED: alpha-2-macroglobulin [Gallus gallus]	gi|363728304	A2M	165 kDa		1		19		10		10		0.081
PREDICTED: alpha-2-macroglobulin-like protein 1-like [Gallus gallus]	gi|363743392	LOC100858010	162 kDa		1		119		27		32		0.2
PREDICTED: alpha-2-macroglobulin-like protein 1-like [Gallus gallus]	gi|363728259	LOC427942	191 kDa		1		76		11		13		0.08
PREDICTED: alpha-actinin-4 isoform 1 [Monodelphis domestica]	gi|126329095	ACTN4	104 kDa		1		3		2		2		0.16
PREDICTED: aminopeptidase B [Gallus gallus]	gi|363743138	RNPEP	66 kDa		1		3		2		2		0.051
PREDICTED: angiotensinogen [Gallus gallus]	gi|363731918	AGT	53 kDa		1		9		5		5		0.2
PREDICTED: annexin A4-like, partial [Meleagris gallopavo]	gi|326936269	LOC100548224	29 kDa		1		28		10		11		0.39
PREDICTED: annexin A7 [Gallus gallus]	gi|50749404	ANXA7	49 kDa		1		14		5		6		0.14
PREDICTED: annexin A8 [Gallus gallus]	gi|50749462	ANXA8	37 kDa		1		79		22		22		0.64
PREDICTED: antithrombin-III [Gallus gallus]	gi|363736402	SERPINC1	52 kDa		1		22		5		5		0.19
PREDICTED: arylsulfatase A [Gallus gallus]	gi|363727329	ARSA	55 kDa		1		2		2		2		0.065
PREDICTED: atrial natriuretic peptide receptor 2-like [Gallus gallus]	gi|363744061	LOC100859339	119 kDa		1		17		8		8		0.097
PREDICTED: attractin [Gallus gallus]	gi|363733677	ATRN	145 kDa		1		98		19		22		0.14
PREDICTED: B(0,+)-type amino acid transporter 1-like [Gallus gallus]	gi|118089069	LOC421965	53 kDa		1		20		4		5		0.11
PREDICTED: beta-mannosidase [Gallus gallus]	gi|118090422	MANBA	95 kDa		1		10		7		7		0.11
PREDICTED: branched-chain-amino-acid aminotransferase, cytosolic [Gallus gallus]	gi|50729086	BCAT1	43 kDa		1		5		3		3		0.1
PREDICTED: BRO1 domain-containing protein BROX [Gallus gallus]	gi|50740215	BROX	47 kDa		1		7		3		3		0.13
PREDICTED: C3 and PZP-like alpha-2-macroglobulin domain-containing protein 8-like [Gallus gallus]	gi|363743911	CPAMD8	211 kDa		1		3		2		2		0.013
PREDICTED: calcium and integrin-binding protein 1 [Gallus gallus]	gi|363737852	CIB1	22 kDa		1		65		7		7		0.35
PREDICTED: calcyclin-binding protein [Gallus gallus]	gi|50751150	CACYBP	26 kDa		1		2		2		2		0.15
PREDICTED: CD109 antigen [Gallus gallus]	gi|363732007	CD109	165 kDa		1		3		2		2		0.02
PREDICTED: cell adhesion molecule 1 [Gallus gallus]	gi|363742553	CADM1	51 kDa		1		7		3		3		0.096
PREDICTED: ceruloplasmin [Gallus gallus]	gi|118095426	CP	123 kDa		1		9		6		6		0.072
PREDICTED: chloride intracellular channel protein 6 [Gallus gallus]	gi|363728858	CLIC6	26 kDa		1		13		3		3		0.17
PREDICTED: coagulation factor X-like [Gallus gallus]	gi|363728984	LOC771012	38 kDa		1		8		4		5		0.1
PREDICTED: complement C4-like [Gallus gallus]	gi|363729287	LOC418892	190 kDa		1		33		20		22		0.13
PREDICTED: complement C5 [Gallus gallus]	gi|363740590	C5	176 kDa		1		13		7		7		0.056
PREDICTED: complement component C8 gamma chain [Gallus gallus]	gi|363740281	C8G	15 kDa		1		3		2		2		0.2
PREDICTED: complement factor D-like [Gallus gallus]	gi|363743744	LOC100857593	29 kDa		1		29		5		6		0.3
PREDICTED: complement factor I [Gallus gallus]	gi|118090386	CFI	?		1		5		2		2		0
PREDICTED: cubilin [Gallus gallus]	gi|363729693	CUBN	409 kDa		1		7		2		2		0.008
PREDICTED: cystathionine gamma-lyase [Gallus gallus]	gi|118094764	CTH	44 kDa		1		25		8		8		0.23
PREDICTED: cytoplasmic dynein 1 heavy chain 1 [Gallus gallus]	gi|363734923	DYNC1H1	526 kDa		1		30		12		12		0.029
PREDICTED: cytosolic acyl coenzyme A thioester hydrolase isoform 1 [Gallus gallus]	gi|363742021	ACOT7	38 kDa		1		6		3		3		0.13
PREDICTED: DCC-interacting protein 13-beta [Gallus gallus]	gi|363727937	APPL2	74 kDa		1		8		4		4		0.07
PREDICTED: delta-aminolevulinic acid dehydratase [Gallus gallus]	gi|363740290	ALAD	36 kDa		1		12		4		4		0.19
PREDICTED: dnaJ homolog subfamily C member 13 [Gallus gallus]	gi|118085986	DNAJC13	254 kDa		1		9		4		4		0.02
PREDICTED: EF-hand calcium-binding domain-containing protein 1 isoform 2 [Gallus gallus]	gi|363729927	EFCAB1	26 kDa		1		3		3		3		0.13
PREDICTED: epididymis-specific alpha-mannosidase [Gallus gallus]	gi|118090738	MAN2B2	119 kDa		1		4		3		3		0.038
PREDICTED: EPS8-like 2, partial [Gallus gallus]	gi|363733989	EPS8L2	79 kDa		1		10		6		6		0.077
PREDICTED: ester hydrolase C11orf54 [Gallus gallus]	gi|50731161	C1H11orf54	35 kDa		1		8		6		6		0.23
PREDICTED: extracellular superoxide dismutase [Cu-Zn] [Gallus gallus]	gi|363733567	SOD3	38 kDa		1		7		3		4		0.11
PREDICTED: G-protein coupled receptor 64 [Gallus gallus]	gi|363728690	GPR64	76 kDa		1		7		4		4		0.079
PREDICTED: G-protein coupled receptor family C group 5 member C-like [Meleagris gallopavo]	gi|326930861	LOC100551430	55 kDa		1		13		4		4		0.12
PREDICTED: galactokinase [Gallus gallus]	gi|363740667	GALK1	42 kDa		1		3		2		2		0.069
PREDICTED: gastric intrinsic factor [Gallus gallus]	gi|363733983	GIF	47 kDa		1		48		5		6		0.14
PREDICTED: GDP-L-fucose synthase isoform 2 [Gallus gallus]	gi|363731098	TSTA3	36 kDa		1		3		2		2		0.08
PREDICTED: glutaminyl-peptide cyclotransferase [Gallus gallus]	gi|118088116	QPCT	45 kDa		1		10		3		3		0.11
PREDICTED: glutamyl aminopeptidase [Gallus gallus]	gi|363733743	ENPEP	108 kDa		1		54		14		15		0.14
PREDICTED: glutathione S-transferase omega-1 isoform 1 [Gallus gallus]	gi|363735557	GSTO1	24 kDa		1		4		4		4		0.22
PREDICTED: golgi-associated plant pathogenesis-related protein 1 [Gallus gallus]	gi|50736221	GLIPR2	17 kDa		1		5		3		3		0.23
PREDICTED: guanine nucleotide-binding protein G(s) subunit alpha-like [Sarcophilus harrisii]	gi|395506770	LOC100930666	42 kDa		1		6		4		4		0.19
PREDICTED: guanine nucleotide-binding protein subunit alpha-13 [Gallus gallus]	gi|50757869	GNA13	44 kDa		1		2		2		2		0.085
PREDICTED: haloacid dehalogenase-like hydrolase domain containing 2 [Gallus gallus]	gi|363743992	HDHD2	48 kDa		1		3		2		2		0.095
PREDICTED: HD domain-containing protein 2 [Gallus gallus]	gi|50743053	HDDC2	22 kDa		1		4		2		2		0.13
PREDICTED: hemoglobin subunit epsilon-like [Ornithorhynchus anatinus]	gi|149615066	LOC100088690	16 kDa		1		7		2		2		0.075
PREDICTED: hemopexin [Gallus gallus]	gi|363729530	HPX	43 kDa		1		60		13		14		0.47
PREDICTED: high affinity cAMP-specific and IBMX-insensitive 3',5'-cyclic phosphodiesterase 8A [Gallus gallus]	gi|118095814	PDE8A	97 kDa		1		26		6		6		0.084
PREDICTED: hypothetical protein LOC100032716 [Monodelphis domestica]	gi|334312560	LOC100032716	105 kDa		1		14		3		4		0.044
PREDICTED: IgGFc-binding protein-like, partial [Gallus gallus]	gi|363745784	LOC429249	146 kDa		1		7		4		4		0.037
PREDICTED: insulin-like growth factor binding protein 7 [Gallus gallus]	gi|363733410	IGFBP7	33 kDa		1		33		9		10		0.29
PREDICTED: kinesin family member 12 [Gallus gallus]	gi|363741301	KIF12	63 kDa		1		3		2		2		0.057
PREDICTED: kininogen-2 [Gallus gallus]	gi|118095251	KNG1	68 kDa		1		7		5		5		0.084
PREDICTED: lactadherin [Gallus gallus]	gi|50753095	MFGE8	53 kDa		1		3		2		2		0.051
PREDICTED: latexin [Gallus gallus]	gi|118095341	LXN	25 kDa		1		2		2		2		0.11
PREDICTED: LOW QUALITY PROTEIN: acetyl-CoA carboxylase 2-like [Meleagris gallopavo]	gi|326929760	LOC100539060	261 kDa		1		2		2		2		0.011
PREDICTED: LOW QUALITY PROTEIN: hepatocyte growth factor activator [Gallus gallus]	gi|363733616	HGFAC	63 kDa		1		9		2		2		0.041
PREDICTED: LOW QUALITY PROTEIN: putative hydroxypyruvate isomerase [Gallus gallus]	gi|363736742	HYI	31 kDa		1		2		2		2		0.078
PREDICTED: LOW QUALITY PROTEIN: transgelin-2-like [Gallus gallus]	gi|363747068	LOC100857291	22 kDa		1		22		3		3		0.19
PREDICTED: low-density lipoprotein receptor-related protein 2 [Gallus gallus]	gi|363736236	LRP2	522 kDa		1		17		11		11		0.027
PREDICTED: maleylacetoacetate isomerase isoform 3 [Gallus gallus]	gi|50748528	GSTZ1	24 kDa		1		13		3		3		0.17
PREDICTED: mannose-1-phosphate guanyltransferase beta-A [Gallus gallus]	gi|363738456	GMPPB	39 kDa		1		3		2		2		0.061
PREDICTED: membrane metallo-endopeptidase-like 1 [Gallus gallus]	gi|363741815	MMEL1	86 kDa		1		234		28		35		0.42
PREDICTED: mucin-4-like [Gallus gallus]	gi|363737339	LOC424917	53 kDa		1		6		2		2		0.048
PREDICTED: myosin-Ib [Gallus gallus]	gi|363735941	MYO1B	132 kDa		1		57		15		16		0.16
PREDICTED: myosin-Ic-like, partial [Meleagris gallopavo]	gi|326931334	LOC100550817	117 kDa		1		23		5		5		0.058
PREDICTED: myosin-Id [Gallus gallus]	gi|363743349	MYO1D	116 kDa		1		25		8		8		0.098
PREDICTED: N-sulphoglucosamine sulphohydrolase [Gallus gallus]	gi|363740861	SGSH	56 kDa		1		4		2		2		0.048
PREDICTED: natrin-2 [Gallus gallus]	gi|363732580	CRISP2	27 kDa		1		22		4		4		0.17
PREDICTED: neuroblast differentiation-associated protein AHNAK, partial [Sarcophilus harrisii]	gi|395544402	AHNAK	385 kDa		1		9		2		3		0.003
PREDICTED: Neuropeptide-like protein C4orf48 homolog [Gallus gallus]	gi|50747322	LOC422894	14 kDa		1		23		2		2		0.16
PREDICTED: neutral and basic amino acid transport protein rBAT [Gallus gallus]	gi|118087981	SLC3A1	78 kDa		1		79		19		22		0.32
PREDICTED: niemann-Pick C1 protein [Gallus gallus]	gi|363730918	NPC1	143 kDa		1		17		2		2		0.021
PREDICTED: nucleoside diphosphate kinase 7 [Gallus gallus]	gi|363728450	NME7	42 kDa		1		2		2		2		0.069
PREDICTED: ovostatin-like [Gallus gallus]	gi|363728262	LOC425757	169 kDa		1		90		29		29		0.21
PREDICTED: ovotransferrin [Meleagris gallopavo]	gi|326925790	TRFE	78 kDa		1		37		3		4		0.33
PREDICTED: P2X purinoceptor 7 [Gallus gallus]	gi|363739932	P2RX7	82 kDa		1		5		2		2		0.026
PREDICTED: pendrin [Gallus gallus]	gi|363727504	SLC26A4	86 kDa		1		335		26		27		0.31
PREDICTED: peptidyl-prolyl cis-trans isomerase C [Gallus gallus]	gi|363744942	PPIC	25 kDa		1		2		2		2		0.14
PREDICTED: phenazine biosynthesis-like protein domain containing [Gallus gallus]	gi|50749278	PBLD	32 kDa		1		3		2		2		0.09
PREDICTED: phosphotriesterase-related protein [Gallus gallus]	gi|50732421	PTER	39 kDa		1		4		3		3		0.1
PREDICTED: pituitary tumor-transforming gene 1 protein-interacting protein [Gallus gallus]	gi|118085804	PTTG1IP	21 kDa		1		5		2		2		0.16
PREDICTED: platelet glycoprotein Ib alpha chain-like [Gallus gallus]	gi|363743644	LOC100857333	40 kDa		1		8		3		3		0.099
PREDICTED: platelet-derived growth factor receptor beta [Gallus gallus]	gi|118097470	PDGFRB	122 kDa		1		17		7		9		0.079
PREDICTED: poliovirus receptor-related protein 3 [Gallus gallus]	gi|363728496	PVRL3	57 kDa		1		18		4		5		0.099
PREDICTED: poly(U)-specific endoribonuclease-A-like [Gallus gallus]	gi|363728053	LOC418221	34 kDa		1		2		2		2		0.11
PREDICTED: probable 2-ketogluconate reductase-like, partial [Gallus gallus]	gi|363745151	LOC100858664	22 kDa		1		3		2		2		0.15
PREDICTED: probable cation-transporting ATPase 13A5 [Gallus gallus]	gi|118095123	ATP13A5	133 kDa		1		34		8		8		0.098
PREDICTED: probable palmitoyltransferase ZDHHC20 [Gallus gallus]	gi|363729323	ZDHHC20	37 kDa		1		4		2		2		0.043
PREDICTED: proline synthase co-transcribed bacterial homolog protein [Gallus gallus]	gi|118101365	PROSC	30 kDa		1		5		2		2		0.091
PREDICTED: prostatic acid phosphatase [Gallus gallus]	gi|118086124	ACPP	49 kDa		1		4		2		2		0.059
PREDICTED: protein AMBP [Gallus gallus]	gi|118099129	AMBP	38 kDa		1		21		6		6		0.11
PREDICTED: protein FAM3D-like [Gallus gallus]	gi|50754487	FAM3D	25 kDa		1		19		4		4		0.19
PREDICTED: putative methyltransferase DDB_G0268948 isoform 1 [Gallus gallus]	gi|118093267	LOC424014	30 kDa		1		63		6		6		0.26
PREDICTED: rab GDP dissociation inhibitor beta-like [Meleagris gallopavo]	gi|326911029	LOC100544847	54 kDa		1		27		14		15		0.38
PREDICTED: ras-related protein Rab-8B [Gallus gallus]	gi|50752811	RAB8B	23 kDa		1		9		3		3		0.27
PREDICTED: reticulon 4 receptor-like 2 [Gallus gallus]	gi|363734345	RTN4RL2	62 kDa		1		4		2		2		0.017
PREDICTED: retinoic acid receptor responder protein 2 isoform 2 [Gallus gallus]	gi|50732085	RARRES2	18 kDa		1		53		7		7		0.34
PREDICTED: secretory carrier-associated membrane protein 2 [Gallus gallus]	gi|118095546	SCAMP2	36 kDa		1		5		2		2		0.087
PREDICTED: selenium-binding protein 1-A-like [Gallus gallus]	gi|363742887	LOC100857226	54 kDa		1		17		7		7		0.18
PREDICTED: septin-11 [Gallus gallus]	gi|118090250	40787	49 kDa		1		5		2		2		0.049
PREDICTED: serum amyloid P-component [Gallus gallus]	gi|363742826	CRP	35 kDa		1		2		2		2		0.061
PREDICTED: similar to Elongation factor 1-alpha 1 [Taeniopygia guttata]	gi|224048543	EEF1A1	50 kDa		1		76		8		11		0.19
PREDICTED: similar to LIM only protein HLP [Taeniopygia guttata]	gi|224058778	CRIP2	22 kDa		1		5		2		2		0.18
PREDICTED: similar to Lipid phosphate phosphohydrolase 1 [Taeniopygia guttata]	gi|224090566		38 kDa		1		84		6		7		0.18
PREDICTED: sodium/glucose cotransporter 1 [Gallus gallus]	gi|363740142	SLC5A1	71 kDa		1		410		20		26		0.25
PREDICTED: solute carrier family 12 member 1 [Gallus gallus]	gi|363737727	SLC12A1	122 kDa		1		42		10		11		0.095
PREDICTED: solute carrier family 12 member 3 [Gallus gallus]	gi|363738078	SLC12A3	111 kDa		1		61		13		13		0.14
PREDICTED: solute carrier family 22 member 13-like [Gallus gallus]	gi|118085508	SLC22A13	57 kDa		1		57		5		6		0.094
PREDICTED: solute carrier family 28 member 3 [Gallus gallus]	gi|363744550	SLC28A3	79 kDa		1		51		3		3		0.041
PREDICTED: solute carrier family 35 member F2 [Gallus gallus]	gi|118085061	SLC35F2	43 kDa		1		6		2		2		0.073
PREDICTED: solute carrier organic anion transporter family member 1C1-like [Meleagris gallopavo]	gi|326912458	LOC100540824	78 kDa		1		64		5		6		0.068
PREDICTED: syntaxin 2 [Taeniopygia guttata]	gi|224070931	STX2	33 kDa		1		6		2		3		0.073
PREDICTED: teneurin-4 [Gallus gallus]	gi|363729410	ODZ4	309 kDa		1		29		14		14		0.056
PREDICTED: thymic stromal cotransporter homolog [Gallus gallus]	gi|363744817	SLC46A2	49 kDa		1		94		3		4		0.088
PREDICTED: trans-1,2-dihydrobenzene-1,2-diol dehydrogenase-like, partial [Gallus gallus]	gi|363747224	LOC777348	29 kDa		1		63		10		13		0.42
PREDICTED: transketolase [Gallus gallus]	gi|118096822	TKT	68 kDa		1		25		8		9		0.15
PREDICTED: transmembrane channel-like 5 [Gallus gallus]	gi|363739629	TMC5	99 kDa		1		12		2		2		0.024
PREDICTED: transthyretin [Gallus gallus]	gi|50737352	LOC421091	16 kDa		1		7		3		3		0.27
PREDICTED: ubiquitin thioesterase OTUB1-like [Gallus gallus]	gi|363746230	LOC777320	31 kDa		1		16		2		2		0.1
PREDICTED: UDP-glucose 4-epimerase isoform 2 [Gallus gallus]	gi|363742411	GALE	38 kDa		1		3		2		2		0.063
PREDICTED: uncharacterized LOC422895 [Gallus gallus]	gi|118090795	LOC422895	11 kDa		1		52		4		5		0.4
PREDICTED: uncharacterized protein LOC100859223 [Gallus gallus]	gi|363735962	LOC100859223	49 kDa		1		13		2		3		0.075
PREDICTED: uncharacterized protein LOC100949889 [Otolemur garnettii]	gi|395835409	LOC100949889	145 kDa		1		7		3		3		0.096
PREDICTED: uncharacterized protein LOC417680 [Gallus gallus]	gi|50758444	TXNDC17	14 kDa		1		6		4		4		0.37
PREDICTED: uncharacterized protein LOC423629 [Gallus gallus]	gi|50749164	LOC423629	24 kDa		1		8		2		2		0.05
PREDICTED: uncharacterized protein LOC772239 [Gallus gallus]	gi|118094665	GNG12	8 kDa		1		22		4		5		0.73
PREDICTED: vacuolar protein sorting-associated protein 37D-like, partial [Gallus gallus]	gi|363741010	LOC100859879	22 kDa		1		4		3		3		0.15
PREDICTED: villin-1 [Gallus gallus]	gi|118085502	VILL	97 kDa		1		6		4		4		0.057
PREDICTED: vitamin K-dependent protein S [Gallus gallus]	gi|118083662	PROS1	74 kDa		1		7		3		3		0.05
proactivator polypeptide precursor [Gallus gallus]	gi|45382219	PSAP	58 kDa		1		9		2		2		0.048
probable cation-transporting ATPase 13A4 [Gallus gallus]	gi|71896931	ATP13A4	134 kDa		1		53		11		11		0.1
programmed cell death 6-interacting protein [Gallus gallus]	gi|71896465	PDCD6IP	97 kDa		1		8		5		5		0.065
programmed cell death protein 10 [Gallus gallus]	gi|57529571	PDCD10	25 kDa		1		8		3		4		0.18
prostaglandin E2 receptor EP4 subtype [Gallus gallus]	gi|125630639	PTGER4	52 kDa		1		42		5		5		0.11
prostaglandin reductase 1 [Gallus gallus]	gi|71895311	PTGR1	36 kDa		1		29		10		11		0.27
prostaglandin-H2 D-isomerase precursor [Gallus gallus]	gi|45383612	PTGDS	21 kDa		1		22		4		4		0.32
protein lin-7 homolog C [Gallus gallus]	gi|71894783	LIN7C	22 kDa		1		2		2		2		0.14
protein S100-A10 [Gallus gallus]	gi|45382861	S100A10	11 kDa		1		6		2		2		0.25
protein S100-A6 [Gallus gallus]	gi|45383816	S100A6	10 kDa		1		27		4		5		0.34
protein syndesmos precursor [Gallus gallus]	gi|45382147	NUDT16L1	34 kDa		1		2		2		2		0.081
protein tyrosine phosphatase type IVA 1 [Gallus gallus]	gi|56605916	PTP4A1	20 kDa		1		3		2		2		0.16
prothrombin precursor [Gallus gallus]	gi|45382957	F2	69 kDa		1		23		4		5		0.059
proto-oncogene tyrosine-protein kinase ROS precursor [Gallus gallus]	gi|160333842	ROS1	261 kDa		1		5		4		4		0.024
putative actin related protein 2/3 complex subunit 2 [Taeniopygia guttata]	gi|350539567	LOC100190509	34 kDa		1		6		3		3		0.093
putative ISG12-2 protein [Gallus gallus]	gi|47777293	ISG12-2	10 kDa		1		8		4		4		0.62
Ras homolog [Mus musculus]	gi|10119859	Rheb	20 kDa		1		7		3		3		0.19
ras-related protein Rab-14 [Rattus norvegicus]	gi|16758368	Rab14	24 kDa		1		14		5		6		0.29
ras-related protein Rab-5C [Gallus gallus]	gi|45383121	RAB5C	24 kDa		1		12		6		6		0.27
ras-related protein Rab-6A [Gallus gallus]	gi|113206062	RAB6A	23 kDa		1		4		3		3		0.23
receptor-type tyrosine-protein phosphatase eta precursor [Gallus gallus]	gi|45382907	PTPRJ	154 kDa		1		12		4		4		0.033
RecName: Full=26S proteasome non-ATPase regulatory subunit 13; AltName: Full=26S proteasome regulatory subunit RPN9; AltName: Full=26S proteasome regulatory subunit S11; AltName: Full=26S proteasome regulatory subunit p40.5	gi|88908538	PSMD13	43 kDa		1		3		3		3		0.096
RecName: Full=Actin, cytoplasmic; AltName: Full=BbCA1; Contains: RecName: Full=Actin, cytoplasmic, N-terminally processed	gi|3182903		42 kDa		1		2		2		2		0.47
RecName: Full=Eukaryotic translation initiation factor 5A-1; Short=eIF-5A-1; Short=eIF-5A1; AltName: Full=Eukaryotic initiation factor 5A isoform 1; Short=eIF-5A; AltName: Full=eIF-4D	gi|93004707		16 kDa		1		2		2		2		0.21
RecName: Full=Ovalbumin; AltName: Full=Allergen Gal d II; AltName: Full=Egg albumin; AltName: Full=Plakalbumin; AltName: Allergen=Gal d 2	gi|129293	SERPINB14	43 kDa		1		131		5		7		0.2
retinal dehydrogenase 1 [Gallus gallus]	gi|45383031	ALDH1A1	56 kDa		1		83		24		27		0.61
retinol-binding protein 4 precursor [Gallus gallus]	gi|45382541	RBP4	23 kDa		1		11		4		4		0.16
septin-2 [Gallus gallus]	gi|57525156	37500	40 kDa		1		14		5		5		0.16
sorcin [Gallus gallus]	gi|124249424	SRI	22 kDa		1		5		2		2		0.1
SPARC precursor [Gallus gallus]	gi|45383337	SPARC	34 kDa		1		22		5		6		0.12
spermatid-associated protein [Gallus gallus]	gi|126165274	SPERT	38 kDa		1		8		2		2		0.061
STIP1 homology and U box-containing protein 1 [Gallus gallus]	gi|71897173	STUB1	36 kDa		1		4		3		3		0.12
sulfotransferase 1C1 [Gallus gallus]	gi|45382969	SULT1C3	36 kDa		1		9		5		5		0.18
syntenin-1 [Gallus gallus]	gi|71895961	SDCBP	32 kDa		1		3		2		2		0.082
tetranectin precursor [Gallus gallus]	gi|45382787	CLEC3B	22 kDa		1		11		4		4		0.24
tetratricopeptide repeat protein 7A [Gallus gallus]	gi|71895403	TTC7A	91 kDa		1		3		2		2		0.03
toll-interacting protein [Gallus gallus]	gi|57529999	TOLLIP	31 kDa		1		6		3		3		0.14
trafficking protein particle complex subunit 3 [Gallus gallus]	gi|56605900	TRAPPC3	20 kDa		1		4		3		3		0.19
transforming growth factor-beta-induced protein ig-h3 precursor [Gallus gallus]	gi|45384294	TGFBI	74 kDa		1		13		3		3		0.065
translationally-controlled tumor protein homolog [Gallus gallus]	gi|45382329	TPT1	20 kDa		0.99		6		2		3		0.15
transmembrane emp24 domain-containing protein 10 precursor [Gallus gallus]	gi|57529934	TMED10	25 kDa		1		4		2		2		0.091
tyrosine-protein kinase JAK1 [Gallus gallus]	gi|45382379	JAK1	133 kDa		1		23		5		5		0.054
tyrosine-protein kinase Yes [Gallus gallus]	gi|45385807	YES1	61 kDa		1		18		4		4		0.091
UBE2L3/KRAS fusion protein [Homo sapiens]	gi|327195100		34 kDa		1		4		2		2		0.16
ubiquitin-conjugating enzyme E2 variant 1 [Gallus gallus]	gi|326633233	UBE2V1	16 kDa		1		3		3		3		0.48
UDP-glucose 6-dehydrogenase [Gallus gallus]	gi|60302808	UGDH	55 kDa		1		4		3		3		0.091
uncharacterized protein LOC779096 [Xenopus laevis]	gi|148224327	LOC779096	42 kDa		1		55		4		7		0.29
unconventional myosin-VI [Gallus gallus]	gi|45382045	MYO6	148 kDa		1		46		9		9		0.086
vacuolar ATP synthase subunit D homolog [Homo sapiens]	gi|11999090	ATP6V1D	28 kDa		1		4		2		2		0.11
Vacuolar protein sorting-associated protein 28-like protein [Heterocephalus glaber]	gi|351713966		21 kDa		1		9		2		2		0.12
vacuolar sorting protein 26 [Homo sapiens]	gi|9622852	VPS26A	38 kDa		1		3		2		2		0.076
vinculin [Gallus gallus]	gi|45382123	VCL	117 kDa		1		16		9		9		0.12
vitamin D-binding protein precursor [Gallus gallus]	gi|45382425	GC	54 kDa		1		113		23		30		0.49
1-phosphatidylinositol 4,5-bisphosphate phosphodiesterase zeta-1 [Gallus gallus]	gi|86129446	PLCZ1	73 kDa	1	1	2144	20	65	12	108	12	0.65	0.16
108K heat shock protein [Gallus gallus]	gi|211945		92 kDa	1	1	45	16	11	8	11	8	0.15	0.12
14-3-3 protein beta/alpha [Gallus gallus]	gi|57529350	YWHAB	28 kDa	1	1	20	4	7	2	7	2	0.46	0.29
14-3-3 protein epsilon [Homo sapiens]	gi|5803225	YWHAE	29 kDa	1	1	60	170	17	13	23	18	0.62	0.53
14-3-3 protein gamma [Gallus gallus]	gi|71895543	YWHAG	28 kDa	1	1	18	39	4	5	5	6	0.33	0.37
14-3-3 protein theta [Gallus gallus]	gi|55741594	YWHAQ	28 kDa	1	1	2	109	2	12	2	13	0.15	0.49
14-3-3 protein zeta [Gallus gallus]	gi|71897035	YWHAZ	28 kDa	1	1	151	78	19	8	30	10	0.66	0.37
26S proteasome non-ATPase regulatory subunit 2 [Gallus gallus]	gi|61098410	PSMD2	100 kDa	1	1	45	5	10	3	13	4	0.15	0.048
6-phosphogluconate dehydrogenase, decarboxylating [Gallus gallus]	gi|57529439	PGD	53 kDa	1	1	29	23	8	9	11	9	0.2	0.2
actin, cytoplasmic 2 [Homo sapiens]	gi|4501887	ACTG1	42 kDa	1	1	223	706	22	28	32	39	0.6	0.53
Actin-related protein 2/3 complex subunit 4 [Salmo salar]	gi|209735626		20 kDa	1	1	2	8	2	4	2	4	0.083	0.24
acyl-protein thioesterase 2 [Gallus gallus]	gi|240849463	LYPLA2	25 kDa	1	1	2	3	2	2	2	3	0.082	0.091
acylamino-acid-releasing enzyme [Gallus gallus]	gi|71895471	APEH	81 kDa	1	1	37	5	10	4	11	4	0.14	0.05
ADP-ribosylation factor 1 [Gallus gallus]	gi|57530666	ARF1	21 kDa	1	1	14	20	6	6	8	6	0.31	0.36
alpha-actinin-2 [Sus scrofa]	gi|343962580	ACTN2	104 kDa	1	1	26	4	16	2	20	2	0.22	0.026
angiotensin-converting enzyme precursor [Gallus gallus]	gi|268370291	ACE	147 kDa	1	1	4	303	2	28	2	36	0.024	0.21
annexin A1 [Gallus gallus]	gi|46195459	ANXA1	39 kDa	1	1	5	28	2	7	2	7	0.11	0.26
annexin A2 [Gallus gallus]	gi|45382533	ANXA2	39 kDa	1	1	13	147	7	29	7	33	0.24	0.67
apolipoprotein A-I [Gallus gallus]	gi|211159	APOA1	31 kDa	1	1	7	487	2	29	2	36	0.091	0.69
aspartate aminotransferase, cytoplasmic [Gallus gallus]	gi|45384348	GOT1	46 kDa	1	1	319	94	30	14	38	17	0.58	0.35
aspartyl aminopeptidase [Gallus gallus]	gi|61098378	DNPEP	52 kDa	1	1	25	11	7	6	8	6	0.2	0.14
ATP synthase subunit beta, mitochondrial precursor [Gallus gallus]	gi|71897237		57 kDa	1	1	1417	4	37	2	71	2	0.64	0.071
ATP-citrate synthase [Gallus gallus]	gi|71896389	ACLY	121 kDa	1	1	5	83	4	17	4	19	0.052	0.19
bleomycin hydrolase [Gallus gallus]	gi|45384138	BLMH	53 kDa	1	1	19	6	6	3	7	3	0.095	0.064
calcium-binding protein p22 [Gallus gallus]	gi|56118996	CHP1	22 kDa	1	1	2	33	2	5	2	5	0.12	0.33
calmodulin	gi|223872		17 kDa	1	1	5	52	2	3	3	4	0.18	0.31
calpain [Gallus gallus]	gi|145411439	CAPN1	80 kDa	1	1	6	5	2	2	2	2	0.044	0.031
carbonic anhydrase 2 [Gallus gallus]	gi|46048696	CA2	29 kDa	1	1	48	21	9	7	10	8	0.41	0.34
CD82 antigen [Gallus gallus]	gi|56605954	CD82	29 kDa	1	1	34	3	4	2	4	2	0.14	0.091
cell division control protein 42 homolog precursor [Gallus gallus]	gi|45384262	CDC42	21 kDa	1	1	53	52	6	9	7	12	0.31	0.41
Chain A, Crystal Structure Of Aluminum-Bound Ovotransferrin At 2.15 Angstrom Resolution	gi|83754919		76 kDa	1	1	162	2143	24	95	27	147	0.32	0.94
Chain A, X-Ray Structure Refinement And Comparison Of Three Forms Of Mitochondrial Aspartate Aminotransferase	gi|443542		45 kDa	1	1	1245	55	43	5	79	5	0.72	0.15
Chain I, The Plasmodium Falciparum Cysteine Protease Falcipain-2	gi|93278504		13 kDa	1	1	11	85	2	5	3	7	0.25	0.5
charged multivesicular body protein 6 [Gallus gallus]	gi|71895827	CHMP6	23 kDa	1	1	9	11	4	4	4	4	0.24	0.25
cholinesterase precursor [Gallus gallus]	gi|45382845	BCHE	68 kDa	1	1	2	174	2	22	2	27	0.043	0.45
cognin/prolyl-4-hydroxylase/protein disulfide isomerase [Gallus gallus]	gi|21703694	P4HB	59 kDa	1	1	9	2	5	2	6	2	0.14	0.044
collapsin response mediator protein-2B [Gallus gallus]	gi|33340025	DPYSL2	62 kDa	1	1	2	44	2	14	2	15	0.045	0.39
creatine kinase B-type [Gallus gallus]	gi|45384340	CKB	43 kDa	1	1	1642	202	41	18	87	23	0.79	0.47
creatine kinase M-type [Sus scrofa]	gi|194018722	CKM	43 kDa	1	1	25	5	13	2	13	2	0.36	0.039
cytochrome c [Gallus gallus]	gi|118405198	CYCS	12 kDa	1	1	223	4	19	2	34	3	0.7	0.23
desmoplakin isoform I [Homo sapiens]	gi|58530840	DSP	332 kDa	1	1	3	2	2	2	2	2	0.007	0.0073
dihydropteridine reductase [Gallus gallus]	gi|57529509	QDPR	25 kDa	1	1	8	11	3	3	3	3	0.19	0.18
dnaJ homolog subfamily B member 6 [Gallus gallus]	gi|60302762	DNAJB6	37 kDa	1	1	3	3	2	2	2	2	0.074	0.074
elongation factor 2 [Gallus gallus]	gi|45382453	EEF2	95 kDa	1	1	6	42	5	12	5	13	0.064	0.15
eukaryotic initiation factor 4A-II [Gallus gallus]	gi|45383077	EIF4A2	46 kDa	1	1	4	28	4	6	4	6	0.13	0.2
ezrin [Gallus gallus]	gi|45382429	EZR	69 kDa	1	1	13	138	2	10	2	10	0.032	0.14
F-actin capping protein subunit beta 2 [Sus scrofa]	gi|148224365	LOC100037956	31 kDa	1	1	9	26	2	6	3	7	0.13	0.25
F-actin-capping protein subunit alpha-2 [Gallus gallus]	gi|52138663	CAPZA2	33 kDa	1	1	6	5	2	2	2	2	0.084	0.1
fatty acid-binding protein, brain [Gallus gallus]	gi|45384320	FABP7	15 kDa	1	1	2	371	2	16	2	25	0.19	0.95
ferritin heavy chain [Gallus gallus]	gi|45384172	FTH1	21 kDa	1	1	22	14	5	6	10	8	0.31	0.24
fibrinogen beta chain precursor [Gallus gallus]	gi|267844833	FGB	55 kDa	1	1	3	10	3	5	3	5	0.065	0.13
filaggrin-2 [Homo sapiens]	gi|62122917	FLG2	248 kDa	1	1	5	3	2	2	2	2	0.015	0.015
fructose-bisphosphate aldolase C [Gallus gallus]	gi|330417943	ALDOC	39 kDa	1	1	304	270	20	33	25	39	0.42	0.65
Gal 9 [Gallus gallus]	gi|113911489	GAL9	7 kDa	1	1	7	367	3	5	4	7	0.33	0.4
glucose-6-phosphate isomerase [Gallus gallus]	gi|57524920	GPI	62 kDa	1	1	271	70	30	19	44	24	0.53	0.39
glutathione peroxidase 3 precursor [Gallus gallus]	gi|253735708	GPX3	25 kDa	1	1	10	7	4	4	4	4	0.23	0.25
glutathione S-transferase 2 [Gallus gallus]	gi|46048786	GSTM2	26 kDa	1	1	7	37	4	7	4	9	0.28	0.42
glutathione S-transferase mu 3 [Meleagris gallopavo]	gi|337730623		26 kDa	1	1	58	118	14	13	21	19	0.58	0.56
glyceraldehyde-3-phosphate dehydrogenase [Gallus gallus]	gi|46048961	GAPDH	36 kDa	1	1	540	228	26	17	44	20	0.73	0.49
GMP reductase 1 [Gallus gallus]	gi|71895915	GMPR	37 kDa	1	1	108	12	10	5	14	5	0.3	0.15
GTP-binding nuclear protein Ran [Gallus gallus]	gi|45383966	RAN	24 kDa	1	1	74	10	11	4	11	4	0.41	0.16
GTPase NRas precursor [Gallus gallus]	gi|60302748	NRAS	21 kDa	1	1	68	20	12	8	14	8	0.62	0.4
heat shock protein 70 [Gallus gallus]	gi|30962014	HSPA2	70 kDa	1	1	1202	116	46	18	83	22	0.56	0.29
heat shock protein HSP 90-alpha [Gallus gallus]	gi|157954047	HSP90AA1	84 kDa	1	1	711	304	45	35	62	37	0.44	0.38
hemoglobin subunit alpha-A [Gallus gallus]	gi|52138655	HBAA	15 kDa	1	1	13	19	3	3	4	4	0.29	0.28
hemoglobin subunit beta [Gallus gallus]	gi|49169791	HBG2	16 kDa	1	1	26	17	6	5	7	5	0.46	0.31
hippocalcin-like 1, isoform CRA_b [Homo sapiens]	gi|119621368	HPCAL1	22 kDa	1	1	14	3	3	2	4	2	0.2	0.1
histidine triad nucleotide-binding protein 1 [Gallus gallus]	gi|45382717	HINT1	14 kDa	1	1	24	3	6	2	11	2	0.57	0.21
hypothetical protein BRAFLDRAFT_126062 [Branchiostoma floridae]	gi|260790260	BRAFLDRAFT_126062	42 kDa	1	1	7	68	2	3	5	5	0.16	0.19
hypothetical protein RCJMB04_1g3 [Gallus gallus]	gi|53126716		33 kDa	1	1	7	11	3	6	3	6	0.13	0.21
hypothetical protein RCJMB04_9i5 [Gallus gallus]	gi|53130690	ARF4	21 kDa	1	1	6	8	3	3	3	3	0.27	0.27
Ig gamma chain (clone 36) - chicken (fragment)	gi|86318		54 kDa	1	1	32	108	8	14	10	19	0.17	0.28
immunoglobulin alpha heavy chain [Gallus gallus]	gi|5705960		62 kDa	1	1	29	21	7	6	7	6	0.11	0.11
inosine-5'-monophosphate dehydrogenase 2 [Gallus gallus]	gi|71895387	IMPDH2	56 kDa	1	1	3	2	2	2	2	2	0.039	0.039
isocitrate dehydrogenase 1 [Anser anser]	gi|155966095		47 kDa	1	1	19	34	5	10	5	11	0.2	0.32
Junction plakoglobin [Bos taurus]	gi|109658166	JUP	82 kDa	1	1	3	3	3	2	3	2	0.055	0.035
L-lactate dehydrogenase A chain [Gallus gallus]	gi|45384208	LDHA	37 kDa	1	1	172	97	14	14	17	19	0.44	0.46
L-lactate dehydrogenase B chain [Gallus gallus]	gi|45383766	LDHB	36 kDa	1	1	1129	359	31	24	47	35	0.7	0.55
leucine-rich repeat-containing protein 57 [Gallus gallus]	gi|313851080	LRRC57	27 kDa	1	1	34	5	9	3	9	3	0.38	0.13
leukocyte surface antigen CD47 precursor [Gallus gallus]	gi|52345405	CD47	35 kDa	1	1	999	42	13	6	25	8	0.23	0.19
leukotriene A-4 hydrolase [Gallus gallus]	gi|57525373	LTA4H	69 kDa	1	1	13	4	3	2	3	2	0.057	0.038
lissencephaly-1 homolog [Gallus gallus]	gi|45383504	PAFAH1B1	47 kDa	1	1	21	3	7	2	7	2	0.21	0.046
long-chain-fatty-acid--CoA ligase ACSBG2 [Gallus gallus]	gi|61098131	ACSBG2	78 kDa	1	1	1499	56	42	15	72	18	0.57	0.29
malate dehydrogenase, cytoplasmic [Gallus gallus]	gi|57530355	MDH1	37 kDa	1	1	577	89	27	14	36	16	0.59	0.45
monocarboxylate transporter 1 [Gallus gallus]	gi|55741602	SLC16A1	54 kDa	1	1	13	15	5	4	6	4	0.12	0.07
myotubularin-related protein 9 [Gallus gallus]	gi|71894897	MTMR9	63 kDa	1	1	481	58	25	5	37	5	0.45	0.12
N-ethylmaleimide-sensitive factor attachment protein, alpha [Xenopus laevis]	gi|148226988	napa	33 kDa	1	1	4	5	2	3	2	3	0.078	0.14
Na/K ATPase:SUBUNIT=beta1	gi|444792		35 kDa	1	1	53	4	8	2	8	2	0.2	0.082
neurofascin isoform 3 precursor [Gallus gallus]	gi|237858639	NFASC	127 kDa	1	1	2	9	2	3	2	4	0.035	0.031
neuroserpin precursor [Gallus gallus]	gi|52138719	SERPINI1	47 kDa	1	1	7	18	2	6	2	6	0.056	0.17
nicastrin [Gallus gallus]	gi|38607472	NCSTN	80 kDa	1	1	27	15	6	5	6	5	0.12	0.088
nucleoside diphosphate kinase [Gallus gallus]	gi|45384260	NME2	17 kDa	1	1	62	47	10	8	16	9	0.63	0.55
pantetheinase precursor [Gallus gallus]	gi|86129492	VNN1	55 kDa	1	1	9	313	4	25	5	30	0.083	0.47
peptidyl-prolyl cis-trans isomerase A [Gallus gallus]	gi|261490820	PPIA	18 kDa	1	1	172	58	17	7	28	7	0.95	0.37
peptidyl-prolyl cis-trans isomerase FKBP4 [Gallus gallus]	gi|57525441	FKBP4	50 kDa	1	1	6	5	4	3	4	3	0.081	0.1
phosphatidylethanolamine-binding protein 1 [Gallus gallus]	gi|310772215	PEBP1	21 kDa	1	1	237	190	17	9	28	10	0.83	0.45
Phosphatidylinositol-5-phosphate 4-kinase type-2 beta [Macaca mulatta]	gi|355568452		53 kDa	1	1	3	2	2	2	2	2	0.044	0.052
phosphoglycerate kinase [Gallus gallus]	gi|45384486	PGK1	45 kDa	1	1	487	154	41	18	63	23	0.71	0.42
phosphoglycerate mutase 1 [Gallus gallus]	gi|71895985	PGAM1	29 kDa	1	1	310	98	28	14	40	18	0.76	0.52
phosphoribosyl pyrophosphate synthetase 1 variant [Homo sapiens]	gi|62897899	PRPS1	35 kDa	1	1	3	2	2	2	2	2	0.079	0.069
PIT 54 protein precursor [Gallus gallus]	gi|46395491	PIT 54	51 kDa	1	1	6	141	2	16	2	18	0.057	0.39
polymeric immunoglobulin receptor precursor [Gallus gallus]	gi|153792243	PIGR	71 kDa	1	1	3	32	2	5	2	5	0.042	0.099
polyubiquitin [Homo sapiens]	gi|2627129	UBC	68 kDa	1	1	289	229	14	12	18	18	0.12	0.12
pre-fibrinogen alpha subunit [Gallus gallus]	gi|732995	FGA	56 kDa	1	1	15	53	3	8	4	9	0.065	0.23
PREDICTED: 26S proteasome non-ATPase regulatory subunit 6 [Gallus gallus]	gi|50754507	PSMD6	46 kDa	1	1	7	3	3	2	3	2	0.1	0.077
PREDICTED: 4-trimethylaminobutyraldehyde dehydrogenase [Gallus gallus]	gi|118094103	ALDH9A1	56 kDa	1	1	72	11	11	6	12	6	0.24	0.13
PREDICTED: 6-phosphofructokinase type C-like [Meleagris gallopavo]	gi|326921560	PFKP	84 kDa	1	1	459	266	29	27	46	33	0.36	0.39
PREDICTED: acrosin [Gallus gallus]	gi|363727327	ACR	39 kDa	1	1	944	63	14	4	22	4	0.31	0.093
PREDICTED: acrosin-like [Gallus gallus]	gi|363727333	LOC769176	34 kDa	1	1	1684	16	10	2	23	2	0.57	0.1
PREDICTED: actin-1 [Gallus gallus]	gi|50759349	ACTRT2	42 kDa	1	1	122	2	11	2	14	2	0.4	0.053
PREDICTED: acyl-CoA-binding protein [Gallus gallus]	gi|118085711	ACBD7	10 kDa	1	1	115	67	13	10	21	11	0.99	0.76
PREDICTED: acyl-protein thioesterase 1-like [Gallus gallus]	gi|363730779	LOC770321	25 kDa	1	1	7	5	3	2	3	2	0.16	0.1
PREDICTED: ADP-ribosylation factor-like 6 isoform 2 [Taeniopygia guttata]	gi|224044201		22 kDa	1	1	2	2	2	2	2	2	0.14	0.1
PREDICTED: aldo-keto reductase family 1 member B10-like [Meleagris gallopavo]	gi|326912357	LOC100545821	36 kDa	1	1	36	25	7	10	10	10	0.28	0.38
PREDICTED: alpha-enolase-like [Meleagris gallopavo]	gi|326932384	LOC100543180	47 kDa	1	1	1175	292	46	41	76	58	0.79	0.74
PREDICTED: aquaporin-7 [Gallus gallus]	gi|363744277	AQP7	35 kDa	1	1	136	14	3	2	4	2	0.083	0.083
PREDICTED: astacin-like metalloendopeptidase [Gallus gallus]	gi|118091536	ASTL	46 kDa	1	1	10	346	4	18	4	25	0.11	0.38
PREDICTED: beta-2-glycoprotein 1 [Gallus gallus]	gi|118099767	APOH	39 kDa	1	1	21	49	4	6	4	9	0.13	0.23
PREDICTED: beta-galactosidase [Gallus gallus]	gi|363736267	GLB1L	70 kDa	1	1	33	59	9	12	11	15	0.18	0.24
PREDICTED: beta-hexosaminidase subunit beta [Gallus gallus]	gi|363744257	HEXB	63 kDa	1	1	39	17	11	7	14	7	0.21	0.16
PREDICTED: beta-microseminoprotein-like [Gallus gallus]	gi|363735454	LOC100858647	12 kDa	1	1	4	25	2	3	3	3	0.33	0.52
PREDICTED: beta-ureidopropionase [Gallus gallus]	gi|50756617	UPB1	43 kDa	1	1	15	8	6	4	6	4	0.2	0.12
PREDICTED: calcium-binding tyrosine phosphorylation-regulated protein-like [Gallus gallus]	gi|50737136	CABYR	35 kDa	1	1	56	2	9	2	10	2	0.38	0.087
PREDICTED: cAMP and cAMP-inhibited cGMP 3',5'-cyclic phosphodiesterase 10A [Gallus gallus]	gi|363731661	PDE10A	93 kDa	1	1	74	55	14	10	17	11	0.19	0.15
PREDICTED: carbohydrate kinase domain-containing protein [Gallus gallus]	gi|363728992	CARKD	58 kDa	1	1	9	5	5	3	5	3	0.15	0.08
PREDICTED: dihydropyrimidinase [Gallus gallus]	gi|363731013	DPYS	58 kDa	1	1	409	64	25	10	48	12	0.38	0.22
PREDICTED: disintegrin and metalloproteinase domain-containing protein 32 [Gallus gallus]	gi|363742147	ADAM32	80 kDa	1	1	110	17	6	5	9	5	0.1	0.092
PREDICTED: dynein heavy chain 17, axonemal [Gallus gallus]	gi|363740971	DNAH17	506 kDa	1	1	159	2	38	2	39	2	0.11	0.0045
PREDICTED: endoplasmic reticulum resident protein 44 [Gallus gallus]	gi|50736203	ERP44	47 kDa	1	1	7	2	3	2	3	2	0.091	0.059
PREDICTED: erlin-2 [Gallus gallus]	gi|50806228	ERLIN2	38 kDa	1	1	15	3	3	2	3	2	0.13	0.07
PREDICTED: erythrocyte band 7 integral membrane protein [Gallus gallus]	gi|118099442	STOM	31 kDa	1	1	12	20	2	6	3	6	0.078	0.27
PREDICTED: fructose-bisphosphate aldolase A isoform 1 [Equus caballus]	gi|194219069	ALDOA	39 kDa	1	1	416	95	15	7	22	11	0.46	0.22
PREDICTED: galactocerebrosidase [Gallus gallus]	gi|363734558	GALC	76 kDa	1	1	6	3	2	2	2	2	0.039	0.039
PREDICTED: gamma-glutamyltranspeptidase 1 [Gallus gallus]	gi|118098729	GGT1	62 kDa	1	1	41	1492	8	37	9	56	0.18	0.45
PREDICTED: GLI pathogenesis-related 1 like 2 [Gallus gallus]	gi|50728354	GLIPR1L2	30 kDa	1	1	464	34	18	6	25	7	0.61	0.22
PREDICTED: glutaredoxin-3 [Gallus gallus]	gi|50749993	GLRX3	37 kDa	1	1	17	3	3	2	3	2	0.15	0.11
PREDICTED: glutathione reductase, mitochondrial [Gallus gallus]	gi|363733272	GSR	56 kDa	1	1	9	7	4	4	4	4	0.097	0.13
PREDICTED: glutathione S-transferase-like [Gallus gallus]	gi|363732251	LOC100859645	25 kDa	1	1	17	59	8	9	9	15	0.33	0.31
PREDICTED: glutathione synthetase [Gallus gallus]	gi|363741740	GSS	52 kDa	1	1	14	6	8	4	8	4	0.2	0.13
PREDICTED: glycerol kinase isoform 1 [Gallus gallus]	gi|363728810	GK	61 kDa	1	1	415	2	23	2	27	2	0.41	0.042
PREDICTED: glycerol-3-phosphate dehydrogenase 1-like protein [Gallus gallus]	gi|363736119	GPD1	38 kDa	1	1	119	3	13	2	17	2	0.42	0.074
PREDICTED: heat shock 70 kDa protein 6-like [Monodelphis domestica]	gi|126306139	LOC100011711	71 kDa	1	1	129	8	2	2	3	2	0.057	0.057
PREDICTED: heat shock cognate 71 kDa protein-like [Meleagris gallopavo]	gi|326933304	HSPA8	71 kDa	1	1	163	101	10	17	18	21	0.32	0.36
PREDICTED: hexokinase-3-like, partial [Gallus gallus]	gi|363739114	LOC768421	101 kDa	1	1	6655	110	66	26	125	27	0.69	0.34
PREDICTED: hypothetical protein LOC100022678 [Monodelphis domestica]	gi|126342399	LOC100022678	43 kDa	1	1	2	6	2	2	2	2	0.07	0.07
PREDICTED: importin-5 [Gallus gallus]	gi|363729116	IPO5	129 kDa	1	1	693	34	35	8	49	8	0.34	0.1
PREDICTED: inorganic pyrophosphatase [Gallus gallus]	gi|118092623	PPA1	33 kDa	1	1	4	3	3	2	3	2	0.18	0.066
PREDICTED: inositol monophosphatase 1 [Gallus gallus]	gi|118087111	IMPA1	30 kDa	1	1	56	14	9	6	10	7	0.28	0.2
PREDICTED: IQ motif containing GTPase activating protein 1 [Gallus gallus]	gi|363737678	IQGAP1	201 kDa	1	1	6	15	2	7	2	7	0.013	0.044
PREDICTED: isochorismatase domain-containing protein 1-like [Gallus gallus]	gi|118104237	ISOC1	32 kDa	1	1	24	11	4	3	4	3	0.18	0.13
PREDICTED: LOW QUALITY PROTEIN: deleted in malignant brain tumors 1 protein [Gallus gallus]	gi|363735398	CUZD1	218 kDa	1	1	12	9	5	3	5	3	0.027	0.017
PREDICTED: macrophage migration inhibitory factor-like [Gallus gallus]	gi|363740226	MIF	12 kDa	1	1	7	16	2	4	2	5	0.22	0.35
PREDICTED: malate dehydrogenase, mitochondrial [Gallus gallus]	gi|50758110	MDH2	37 kDa	1	1	825	28	34	4	52	4	0.86	0.15
PREDICTED: mannose-6-phosphate isomerase [Gallus gallus]	gi|363737541	MPI	46 kDa	1	1	111	13	6	2	6	2	0.15	0.063
PREDICTED: mitochondrial peptide methionine sulfoxide reductase [Gallus gallus]	gi|363732447	MSRA	26 kDa	1	1	11	4	4	2	4	2	0.25	0.11
PREDICTED: moesin-like [Meleagris gallopavo]	gi|326924179	LOC100549523	68 kDa	1	1	7	8	4	3	4	4	0.1	0.12
PREDICTED: mucin-16, partial [Gallus gallus]	gi|363743716	MUC16	69 kDa	1	1	3	41	2	6	2	6	0.041	0.1
PREDICTED: nitrilase homolog 1-like isoform 1 [Gallus gallus]	gi|363742947	LOC429566	32 kDa	1	1	34	2	8	2	13	2	0.39	0.092
PREDICTED: omega-amidase NIT2 isoform 2 [Gallus gallus]	gi|363728462	NIT2	31 kDa	1	1	123	20	21	6	29	6	0.63	0.24
PREDICTED: outer dense fiber protein 1-like [Gallus gallus]	gi|50731804	ODF1	21 kDa	1	1	33	11	7	4	8	4	0.38	0.24
PREDICTED: ovochymase-2 [Gallus gallus]	gi|363734247	OVCH2	91 kDa	1	1	7	113	2	6	2	9	0.039	0.099
PREDICTED: peroxiredoxin-1 isoform 1 [Gallus gallus]	gi|118094464	PRDX1	22 kDa	1	1	60	65	12	11	17	13	0.7	0.34
PREDICTED: phosphatidylinositol 4-kinase alpha [Gallus gallus]	gi|363739909	PI4KA	239 kDa	1	1	3	21	2	10	2	10	0.011	0.054
PREDICTED: phospholipase B domain containing 1 [Gallus gallus]	gi|363727776	PLBD1	67 kDa	1	1	17	52	5	11	5	11	0.11	0.25
PREDICTED: phospholipid scramblase 2 isoform 1 [Gallus gallus]	gi|118095086	PLSCR1	34 kDa	1	1	21	6	4	2	6	2	0.15	0.079
PREDICTED: phosphopantothenate--cysteine ligase-like [Gallus gallus]	gi|363742034	LOC100859789	33 kDa	1	1	8	8	5	3	5	3	0.24	0.13
PREDICTED: plasma membrane calcium-transporting ATPase 4 [Gallus gallus]	gi|363743244	ATP2B4	133 kDa	1	1	13	9	5	2	6	2	0.052	0.027
PREDICTED: plasma protease C1 inhibitor-like [Gallus gallus]	gi|363734612	SERPING1	54 kDa	1	1	2	115	2	13	2	16	0.048	0.34
PREDICTED: plasminogen [Gallus gallus]	gi|118088308	PLG	91 kDa	1	1	40	52	12	26	13	27	0.2	0.33
PREDICTED: prefoldin subunit 1 [Gallus gallus]	gi|363738874	PFDN1	14 kDa	1	1	5	5	2	3	3	3	0.15	0.27
PREDICTED: prefoldin subunit 3 [Gallus gallus]	gi|50745986	VBP1	22 kDa	1	1	11	6	4	2	5	2	0.21	0.095
PREDICTED: programmed cell death protein 6 isoform 1 [Gallus gallus]	gi|363730511	PDCD6	16 kDa	1	1	5	6	2	2	2	2	0.16	0.14
PREDICTED: proteasome subunit alpha type-1-like [Meleagris gallopavo]	gi|326920050	LOC100547217	31 kDa	1	1	11	35	7	7	7	9	0.37	0.32
PREDICTED: proteasome subunit beta type-2 isoform 2 [Gallus gallus]	gi|118101652	PSMB2	23 kDa	1	1	18	6	4	3	4	3	0.26	0.18
PREDICTED: proteasome subunit beta type-3 [Gallus gallus]	gi|118102948	PSMB3	23 kDa	1	1	4	10	3	2	4	2	0.19	0.1
PREDICTED: proteasome subunit beta type-4 [Gallus gallus]	gi|363742919	PSMB4	28 kDa	1	1	8	7	3	3	4	4	0.17	0.17
PREDICTED: protein DJ-1-like [Meleagris gallopavo]	gi|326932236	LOC100544576	20 kDa	1	1	70	17	14	6	15	7	0.62	0.35
PREDICTED: protein phosphatase 1 regulatory subunit 7 [Gallus gallus]	gi|363736976	PPP1R7	40 kDa	1	1	33	2	12	2	12	2	0.32	0.057
PREDICTED: pseudouridine-5'-monophosphatase [Gallus gallus]	gi|363728910	HDHD1	26 kDa	1	1	56	6	14	4	18	4	0.6	0.26
PREDICTED: puromycin-sensitive aminopeptidase [Gallus gallus]	gi|363745438	NPEPPS	95 kDa	1	1	27	21	8	13	8	13	0.11	0.18
PREDICTED: pyridoxal kinase [Gallus gallus]	gi|363728772	PDXK	35 kDa	1	1	26	16	9	5	11	6	0.3	0.18
PREDICTED: radial spoke head protein 9 homolog [Gallus gallus]	gi|50740567	RSPH9	31 kDa	1	1	16	6	6	3	6	3	0.27	0.15
PREDICTED: ras-related protein Rab-7a isoform 2 [Gallus gallus]	gi|50754381	RAB7A	24 kDa	1	1	12	30	5	7	5	7	0.35	0.4
PREDICTED: ras-related protein Rap-1A isoform 2 [Gallus gallus]	gi|50760377	RAP1A	21 kDa	1	1	18	6	5	2	6	3	0.38	0.14
PREDICTED: receptor expression-enhancing protein 6-like [Gallus gallus]	gi|363743800	LOC100858898	8 kDa	1	1	43	8	4	3	4	3	0.51	0.48
PREDICTED: Rho GDP dissociation inhibitor (GDI) alpha [Taeniopygia guttata]	gi|224074434	ARHGDIA	23 kDa	1	1	3	33	2	7	2	8	0.24	0.26
PREDICTED: ribonuclease UK114 isoform 1 [Gallus gallus]	gi|363730896	HRSP12	15 kDa	1	1	26	5	8	3	8	3	0.6	0.27
PREDICTED: S-formylglutathione hydrolase isoform 1 [Gallus gallus]	gi|363729502	ESD	32 kDa	1	1	13	19	4	6	4	7	0.22	0.27
PREDICTED: similar to KIAA0829 protein [Taeniopygia guttata]	gi|224093997	CAND1	136 kDa	1	1	78	27	19	13	19	13	0.18	0.13
PREDICTED: sodium/potassium-transporting ATPase subunit alpha-1 [Meleagris gallopavo]	gi|326912857	ATP1A1	121 kDa	1	1	416	92	29	10	33	11	0.29	0.11
PREDICTED: solute carrier family 2, facilitated glucose transporter member 5 [Gallus gallus]	gi|363741844	SLC2A5	55 kDa	1	1	282	39	13	3	24	4	0.19	0.062
PREDICTED: synaptic vesicle membrane protein VAT-1 homolog [Gallus gallus]	gi|118103033	VAT1	42 kDa	1	1	9	10	6	5	6	5	0.2	0.16
PREDICTED: t-complex protein 1 subunit gamma-like [Meleagris gallopavo]	gi|326935888	LOC100548932	61 kDa	1	1	47	10	9	3	9	3	0.19	0.062
PREDICTED: tektin-2 [Gallus gallus]	gi|363742361	TEKT2	50 kDa	1	1	27	4	8	2	8	2	0.23	0.053
PREDICTED: thioredoxin-like 1 [Gallus gallus]	gi|50806608	TXNL1	32 kDa	1	1	8	8	4	2	4	2	0.22	0.11
PREDICTED: tubulin alpha-3 chain-like [Cavia porcellus]	gi|348584656	LOC100731885	51 kDa	1	1	460	101	23	17	36	19	0.52	0.46
PREDICTED: tubulin polymerization-promoting protein family member 2 [Gallus gallus]	gi|50761844	TPPP2	22 kDa	1	1	662	91	27	10	58	12	0.69	0.48
PREDICTED: ubiquitin-like modifier-activating enzyme 1-like, partial [Gallus gallus]	gi|363746258	LOC100857582	14 kDa	1	1	4	4	2	2	2	2	0.18	0.18
PREDICTED: uncharacterized LOC415795 [Gallus gallus]	gi|363738187	LOC415795	15 kDa	1	1	220	14	3	2	7	2	0.14	0.093
PREDICTED: uncharacterized protein C10orf107 homolog [Gallus gallus]	gi|363735075	C6H10orf107	30 kDa	1	1	28	11	2	2	3	2	0.1	0.11
PREDICTED: uncharacterized protein C9orf24 homolog [Gallus gallus]	gi|118103607	CZH9orf24	34 kDa	1	1	54	33	14	9	18	9	0.41	0.33
PREDICTED: uncharacterized protein C9orf9 homolog isoform 1 [Gallus gallus]	gi|118099377	C17H9orf9	19 kDa	1	1	135	5	8	2	13	2	0.57	0.13
PREDICTED: uncharacterized protein LOC421428 [Gallus gallus]	gi|50740506	GLO1	21 kDa	1	1	6	11	4	5	4	5	0.29	0.32
PREDICTED: vacuolar protein sorting-associated protein 13C [Gallus gallus]	gi|363737892	VPS13C	422 kDa	1	1	22	12	10	6	10	6	0.031	0.021
PREDICTED: xaa-Pro aminopeptidase 1 [Gallus gallus]	gi|118092977	XPNPEP1	70 kDa	1	1	19	3	9	3	10	3	0.19	0.061
profilin-2 [Gallus gallus]	gi|119331154	PFN2	15 kDa	1	1	7	26	2	4	2	4	0.16	0.27
prostaglandin reductase 2 [Gallus gallus]	gi|347921808	PTGR2	38 kDa	1	1	12	3	2	2	2	2	0.076	0.076
proteasome C1 subunit [Gallus gallus]	gi|62972	PSMB5	22 kDa	1	1	81	67	14	10	20	11	0.8	0.53
proteasome subunit alpha type-2 [Gallus gallus]	gi|226874900	PSMA2	26 kDa	1	1	10	5	4	3	5	3	0.18	0.13
proteasome subunit alpha type-3 [Gallus gallus]	gi|57529899	PSMA3	28 kDa	1	1	14	8	4	5	4	5	0.16	0.23
proteasome subunit alpha type-4 [Gallus gallus]	gi|310750337	PSMA4	29 kDa	1	1	13	14	5	4	7	4	0.26	0.18
proteasome subunit alpha type-5 [Gallus gallus]	gi|71897167	PSMA5	26 kDa	1	1	14	5	6	3	9	3	0.34	0.2
proteasome subunit alpha type-7 [Gallus gallus]	gi|45382931	PSMA7	28 kDa	1	1	16	8	7	4	8	5	0.41	0.14
proteasome subunit beta type-1 [Gallus gallus]	gi|56118302	PSMB1	26 kDa	1	1	23	7	5	2	7	2	0.32	0.12
protein disulfide-isomerase A3 precursor [Gallus gallus]	gi|45383890	PDIA3	56 kDa	1	1	89	3	20	3	23	3	0.36	0.071
protein NEL precursor [Gallus gallus]	gi|71896973	NELL2	91 kDa	1	1	5	960	3	51	3	70	0.053	0.57
putative ATPase H+ transporting V1 subunit G [Taeniopygia guttata]	gi|350537099	LOC100190539	14 kDa	1	1	26	9	6	4	9	4	0.56	0.5
putative dynein cytoplasmic light peptide variant 2 [Taeniopygia guttata]	gi|350535783	LOC100190348	10 kDa	1	1	177	18	8	4	12	4	0.7	0.64
putative proteasome subunit alpha type 6 [Taeniopygia guttata]	gi|350535503	LOC100189999	27 kDa	1	1	24	7	10	6	10	6	0.38	0.29
putative solute carrier family 25 member 5 variant 1 [Taeniopygia guttata]	gi|350538885	LOC100190145	33 kDa	1	1	773	3	26	2	36	2	0.61	0.06
pyruvate dehydrogenase E1 component subunit beta, mitochondrial [Gallus gallus]	gi|310750374	PDHB	39 kDa	1	1	315	6	15	2	24	2	0.55	0.075
pyruvate kinase muscle isozyme [Gallus gallus]	gi|45382651	PKM2	58 kDa	1	1	804	175	39	21	51	23	0.62	0.52
RAB1A, member RAS oncogene family [Taeniopygia guttata]	gi|206725460	RAB1A	23 kDa	1	1	31	46	4	5	5	6	0.26	0.31
ras-related C3 botulinum toxin substrate 1 (rho family, small GTP binding protein Rac1), isoform CRA_d [Homo sapiens]	gi|119575445	RAC1	24 kDa	1	1	11	64	5	9	5	10	0.18	0.28
ras-related protein R-Ras2 [Gallus gallus]	gi|57530014	RRAS2	23 kDa	1	1	32	15	4	5	4	5	0.25	0.28
ras-related protein Rab-11A [Gallus gallus]	gi|57524801	RAB11A	24 kDa	1	1	11	20	5	5	5	5	0.24	0.26
ras-related protein Rab-2A [Gallus gallus]	gi|45382561	RAB2A	24 kDa	1	1	36	5	9	3	9	3	0.56	0.2
ras-related protein Rab-5B [Gallus gallus]	gi|315434208	RAB5B	24 kDa	1	1	12	6	2	2	4	2	0.2	0.18
RecName: Full=Trypsin inhibitor ClTI-1	gi|118595739		6 kDa	1	1	13	80	4	4	4	4	0.69	0.89
ruvB-like 2 [Xenopus laevis]	gi|148230609	ruvbl2	51 kDa	1	1	2	4	2	2	2	2	0.048	0.069
serine/threonine-protein phosphatase 2A catalytic subunit alpha isoform [Gallus gallus]	gi|45384108	PPP2CB	36 kDa	1	1	15	4	6	2	6	2	0.24	0.084
serpin B6 [Gallus gallus]	gi|57530448	SERPINB6	43 kDa	1	1	20	13	3	4	4	4	0.13	0.1
serum albumin precursor [Gallus gallus]	gi|45383974	ALB	70 kDa	1	1	871	7544	44	105	70	218	0.64	0.9
solute carrier family 15 member 1 [Gallus gallus]	gi|45383430	SLC15A1	79 kDa	1	1	22	10	4	2	5	2	0.069	0.031
solute carrier family 2, facilitated glucose transporter member 3 [Gallus gallus]	gi|46048651	SLC2A3	54 kDa	1	1	5918	781	21	15	53	20	0.22	0.21
sulfhydryl oxidase 1 precursor [Gallus gallus]	gi|45383856	QSOX1	83 kDa	1	1	13	34	6	8	6	9	0.1	0.15
superoxide dismutase [Cu-Zn] [Gallus gallus]	gi|45384218	SOD1	16 kDa	1	1	85	24	8	3	11	5	0.34	0.31
suppressor of G2 allele of SKP1 homolog [Gallus gallus]	gi|302486333	SUGT1	37 kDa	1	1	14	2	5	2	6	2	0.18	0.089
T-complex protein 1 subunit alpha [Gallus gallus]	gi|57530301	TCP1	60 kDa	1	1	28	11	7	6	8	6	0.14	0.16
T-complex protein 1 subunit beta [Gallus gallus]	gi|60302718	CCT2	57 kDa	1	1	71	40	18	15	21	18	0.33	0.41
T-complex protein 1 subunit delta [Gallus gallus]	gi|46048906	CCT4	58 kDa	1	1	70	23	14	11	14	11	0.32	0.25
T-complex protein 1 subunit epsilon [Gallus gallus]	gi|60302774	CCT5	60 kDa	1	1	18	6	4	4	5	4	0.11	0.091
T-complex protein 1 subunit eta [Gallus gallus]	gi|71895883	CCT7	60 kDa	1	1	41	13	13	5	16	5	0.31	0.13
T-complex protein 1 subunit theta [Gallus gallus]	gi|52138673	CCT8	59 kDa	1	1	43	25	10	11	11	11	0.25	0.24
T-complex protein 1 subunit zeta [Gallus gallus]	gi|57525300	CCT6A	58 kDa	1	1	40	11	3	6	3	6	0.083	0.17
thioredoxin [Gallus gallus]	gi|45382053	TXN	12 kDa	1	1	10	75	4	7	4	9	0.4	0.47
transaldolase [Gallus gallus]	gi|71894765	TALDO1	38 kDa	1	1	6	58	2	12	2	15	0.071	0.33
transforming protein RhoA [Gallus gallus]	gi|45382667	RHOA	22 kDa	1	1	96	23	10	3	15	4	0.41	0.13
transitional endoplasmic reticulum ATPase [Gallus gallus]	gi|113206112	VCP	89 kDa	1	1	88	40	14	15	14	15	0.15	0.19
translin [Gallus gallus]	gi|45384190	TSN	26 kDa	1	1	12	13	4	5	5	5	0.17	0.28
triosephosphate isomerase [Gallus gallus]	gi|45382061	TPI1	27 kDa	1	1	411	145	26	14	42	18	0.94	0.65
tropomyosin alpha-3 chain [Gallus gallus]	gi|350537089	TPM3	29 kDa	1	1	4	8	3	2	3	2	0.19	0.1
tubulin beta-3 chain [Gallus gallus]	gi|153792017	TUBB2C	50 kDa	1	1	542	222	31	26	51	29	0.71	0.68
tubulin beta-5 chain [Gallus gallus]	gi|71896411	TUBB6	50 kDa	1	1	11	11	2	2	4	2	0.25	0.23
ubiquitin carboxyl-terminal hydrolase isozyme L1 [Gallus gallus]	gi|122692295	UCHL1	25 kDa	1	1	46	23	8	7	12	7	0.4	0.23
ubiquitin-conjugating enzyme E2 N [Homo sapiens]	gi|4507793	UBE2N	17 kDa	1	1	29	22	4	4	6	5	0.27	0.27
ubiquitin-conjugating enzyme E2 variant 2 [Gallus gallus]	gi|71896083	UBE2V2	16 kDa	1	1	23	16	7	6	8	6	0.45	0.37
UMP-CMP kinase [Gallus gallus]	gi|71896025	CMPK1	22 kDa	1	1	35	4	9	2	11	2	0.49	0.13
V-type proton ATPase catalytic subunit A [Gallus gallus]	gi|45384462	ATP6V1A	68 kDa	1	1	40	14	8	7	10	7	0.16	0.14
V-type proton ATPase subunit E 1 [Gallus gallus]	gi|57525423	ATP6V1E1	26 kDa	1	1	14	4	6	2	6	2	0.27	0.1
vacuolar H-ATPase B subunit osteoclast isozyme, partial [Gallus gallus]	gi|8163560	ATP6V1B2	55 kDa	1	1	21	8	5	5	5	5	0.12	0.14
vitronectin precursor [Gallus gallus]	gi|46048795	VTN	52 kDa	1	1	19	58	2	6	3	7	0.055	0.15
voltage-dependent anion-selective channel protein 2 [Gallus gallus]	gi|46048903	VDAC2	30 kDa	1	1	783	17	34	5	47	6	0.81	0.22
xaa-Pro dipeptidase [Gallus gallus]	gi|119331076	PEPD	55 kDa	1	1	20	8	8	6	9	6	0.21	0.14
