# Supplementary material for: Data for chicken semen proteome and label free quantitative analyses displaying sperm quality biomarkers
Source: Data Brief. 2014 Sep 21;1:37–41. doi: 10.1016/j.dib.2014.08.008 (PMC4459768; doi:10.1016/j.dib.2014.08.008)
Supplement: Supplementary file 1 — Supplementary data. [file mmc1.zip › Table 2.xlsx]

## Sheet: identification 2 peptides ANOVA
					PROTEIN IDENTIFICATION PROBABILITY																																												NUMBER OF ASSIGNED SPECTRA
					Chicken 1				Chicken 2				Chicken 3				Chicken 4				Chicken 5				Chicken 6				Chicken 7				Chicken 8				Chicken 9				Chicken 10				Chicken 11				Chicken 1
Identified Proteins SPZ (314) Quantified Proteins with p<0.05 (187)	Accession Number	Gene name	Molecular Weight	ANOVA Test (P-Value)	run 1	run 2	run 3	run 4	run 1	run 2	run 3	run 4	run 1	run 2	run 3	run 4	run 1	run 2	run 3	run 4	run 1	run 2	run 3	run 4	run 1	run 2	run 3	run 4	run 1	run 2	run 3	run 4	run 1	run 2	run 3	run 4	run 1	run 2	run 3	run 4	run 1	run 2	run 3	run 4	run 1	run 2	run 3	run 4	run 1
ATP synthase subunit alpha, mitochondrial [Gallus gallus]	gi|45383566	ATP5A1	60 kDa	0	1	1	1	1	1	1	1	1	1	1	1	1	1	1	1	1	1	1	1	1	1	1	1	1	1	1	1	1	1	1	1	1	1	1	1	1	1	1	1	1	1	1	1	1	39
Ig gamma chain (clone 36) - chicken (fragment)	gi|86318		54 kDa	0	1	1	1	1	1	1	1	0.77	1	1	1	1	1	1	1	1	0.99		0.77	0.74	1	0.99	1	1	1	1	1	1	1	1	1	1	1	0.78	1	1	1	0.77		0.8	0.98	0.79	0.99	0.79	0
ovotransferrin bb type	gi|71274075	TFEW	76 kDa	0		0.79	0.78	0.77	1	0.98	1	1	1	0.78	1	1	0.75		0.75	0.99	1	1	1	1	1	1	1	1	0.68		0.76	0.79	1	1	1	1	0.81	0.99			1	1	0.99	0.8	1	1	1	1	0
PREDICTED: tektin-4 [Gallus gallus]	gi|50755635	TEKT4	53 kDa	0	0.99	1	0.92	1	0.99	1	1	1	1	1	1	1									1	1	1	1					1	1	1	1													0
PREDICTED: tektin-5 [Gallus gallus]	gi|118098075	TEKT5	56 kDa	0	1	1	1	1	1	1	1	1	1	1	1	1	1	0.99	1	1	1	1	1	1	1	1	1	1	1	1	1	1	1	1	1	1	1	1		1	1	1	1		1	1	0.72	1	2
PREDICTED: tubulin alpha-3 chain [Gallus gallus]	gi|50752600	TUBA3E	50 kDa	0	1	1	1	1	1	1	1	1	1	1	1	1	1	1	1	1	1	1	1	1	1	1	1	1	1	1	1	1	1	1	1	1	1	1	1	1	1	1	1	1	1	1	1	1	16
serum albumin precursor [Gallus gallus]	gi|45383974	ALB	70 kDa	0	1	1	1	1	1	1	1	1	1	1	1	1	1	1	1	1	1	1	1	1	1	1	1	1	1	1	1	1	1	1	1	1	1	1	1	1	1	1	1	1	1	1	1	1	5
tubulin beta-3 chain [Gallus gallus]	gi|153792017	TUBB2C	50 kDa	0									0.64			0.98	0.88	0.78	0.38	0.99	0.21		0.16							0.77	1	0.76				0.52	0.41		0.27								0.21	0.25	21
voltage-dependent anion-selective channel protein 2 [Gallus gallus]	gi|46048903	VDAC2	30 kDa	0	1	1	1	1	0.99	1	1	0.99	1	1	1	1	0.99	0.96	1	1	1	1	1	1	1	1	1	1	1	1	1	1	1	1	1	1	0.72		0.82		1	1	0.98	1	1	1	1	1	30
PREDICTED: uncharacterized protein C9orf24 homolog [Gallus gallus]	gi|118103607	CZH9orf24	34 kDa	3.3e-14	1	1	1	1	1	1	1	1	1	1	1	1	1	1	1	1	1	1	1	1	1	1	1	1	1	1	1	1	1	1	1	1	1	1	1	1	1	1	1	1	1	1	1	1	0
glucose-6-phosphate isomerase [Gallus gallus]	gi|57524920	GPI	62 kDa	5.8e-14	1	1	1	1	1	1	1	1	1	1	1	1	1	1	1	1	1	1	1	1	1	1	1	1	1	1	1	1	1	1	1	1	1	1	1	1	1	1	1	1	1	1	1	1	5
hemoglobin subunit beta [Gallus gallus]	gi|49169791	HBG2	16 kDa	1.3e-13										0.99	0.99	1									1	0.77	1	0.77						0.75		0.77	0.81	1	0.82	0.75							0.55	0.79	0
aspartate aminotransferase, cytoplasmic [Gallus gallus]	gi|45384348	GOT1	46 kDa	1.7e-12	1	1	1	1	1	1	1	1	1	1	1	1	1	1	1	1	1	1	1	1	1	1	1	1	1	1	1	1	1	1	1	1	1	1	1	1	1	1	1	1	1	1	1	1	44
phosphoglycerate mutase 1 [Gallus gallus]	gi|71895985	PGAM1	29 kDa	1.8e-12	1	1	1	1	1	1	1	1	1	1	1	1	1	1	1	1	1	1	1	1	1	1	1	1	1	1	1	1	1	1	1	1	1	1	1	1	1	1	1	1	1	1	1	1	13
PREDICTED: dihydropyrimidinase [Gallus gallus]	gi|363731013	DPYS	58 kDa	2.2e-12	1	1	1	1	1	1	1	1	1	1	1	1	1	1	1	1	1	1	1	1	1	1	1	1	1	1	1	1	1	1	1	1	1	1	1	1	1	1	1	1	1	1	1	1	17
alpha-enolase [Gallus gallus]	gi|46048768	ENO1	47 kDa	1.2e-11	1	1	1	1	1	1	1	1	1	1	1	1	1	1	1	1	1	1	1	1	1	1	1	1	1	1	1	1	1	1	1	1	1	1	1	1	1	1	1	1	1	1	1	1	34
voltage-dependent anion-selective channel protein 1 [Gallus gallus]	gi|76443696	VDAC1	31 kDa	1.4e-11	1	1	1	1	1	1	1	1	1	1	1	1	1	1	1	1	1	1	1	1	1	1	1	1	1	1	1	1	1	1	1	1	1	1	1	1	1	1	1	1	1	1	1	1	0
PREDICTED: glycerol-3-phosphate dehydrogenase, mitochondrial [Gallus gallus]	gi|118093904	GPD2	81 kDa	1.6e-11	1	1	1	1	1	1	1	1	1	1	1	1	1	1	1	1	1	1	1	1	1	1	1	1	1	1	1	1	1	1	1	1	1	1	1	1	1	1	1	1	1	1	1	1	17
PREDICTED: LOW QUALITY PROTEIN: deleted in malignant brain tumors 1 protein [Gallus gallus]	gi|363735396	CUZD1	172 kDa	1.8e-11	1	0.79	0.78	0.77	0.77	0.78	0.78		1	1	1	1									1	0.77	1	0.77	0.77	0.61	0.76	0.79	1	1	1	1	0.81	0.78	0.82	0.75			0.66			0.79		0.79	3
PREDICTED: malate dehydrogenase, mitochondrial [Gallus gallus]	gi|50758110	MDH2	37 kDa	3e-11	0.98	1	0.78	0.77	0.77	0.78	0.78	0.99	1	1	1	1	1	1	1	1	1	1	1	1	0.76	0.77	1	0.77	1	1	1	1	1	1	0.77	1	1	0.99	1	1	1	1	1	1	1	1	1	1	58
phosphoglycerate kinase [Gallus gallus]	gi|45384486	PGK1	45 kDa	3.9e-11	1	1	1	1	1	1	1	1	1	1	1	1	1	1	1	1	1	1	1	1	1	1	1	1	1	1	1	1	1	1	1	1	1	1	1	1	1	1	1	1	1	1	1	1	13
outer dense fiber protein 2 [Gallus gallus]	gi|61098304	ODF2	96 kDa	4e-11	1	1	1	1	1	1	1	1	1	1	1	1	1	1	1	1	1	1	1	1	1	1	1	1	1	1	1	1	1	1	1	1	1	1	1	1	1	1	1	1	1	1	1	1	0
glyceraldehyde-3-phosphate dehydrogenase [Gallus gallus]	gi|46048961	GAPDH	36 kDa	4.6e-11	1	1	1	1	1	1	1	1	1	1	1	1	1	1	1	1	1	1	1	1	1	1	1	1	1	1	1	1	1	1	1	1	1	1	1	1	1	1	1	1	1	1	1	1	43
PREDICTED: similar to acyl-coenzyme A dehydrogenase, C-4 to C-12 straight chain [Taeniopygia guttata]	gi|224130308	LOC100229817	46 kDa	6.1e-11	1	1	1	1	1	1	1	1	1	1	1	1	1	1	1	1	1	1	1	1	1	1	1	1	1	1	1	1	1	1	1	1	1	1	1	1	1	1	1	1	1	1	1	1	2
PREDICTED: hexokinase-3-like, partial [Gallus gallus]	gi|363739114	LOC768421	101 kDa	7.7e-11	1	1	1	1	1	1	1	1	1	1	1	1	1	1	1	1	1	1	1	1	1	1	1	1	1	1	1	1	1	1	1	1	1	1	1	1	1	1	1	1	1	1	1	1	184
RecName: Full=Long-chain-fatty-acid--CoA ligase ACSBG2; AltName: Full=Acyl-CoA synthetase bubblegum family member 2	gi|166198360	ACSBG2	84 kDa	8.1e-11			0.78		1	1	0.98	1	1	0.78	0.79	0.81	1				1	1	0.77	0.58	0.76	0.39	0.76	0.77	0.77	0.46	0.49		0.74			0.77	1	1	0.82	1	1				0.78	0.79		0.79	49
immunoglobulin alpha heavy chain [Gallus gallus]	gi|5705960	IgA H	62 kDa	8.3e-11								0.25	0.49	0.78											1	1	1	1					0.14	0.28		0.77													0
L-lactate dehydrogenase B chain [Gallus gallus]	gi|45383766	LDHB	36 kDa	1.3e-10		0.88	0.99	0.77	0.77		0.78		1	1	1	1	1	1	1	1	1	1	1	1		0.77	0.76		1	1		1	0.74	0.98	0.17	1	1	0.78	0.82	1	0.99	1		0.8		0.99	1	0.79	31
PREDICTED: mitochondria-eating protein [Gallus gallus]	gi|363733719	SPATA18	56 kDa	2.7e-10	1	1	1	1	0.99	1	1	1	0.99	0.99	0.79	1	1	0.98	0.27	1	0.2	0.88	0.34	0.35	0.91	0.83	0.98	0.98	0.99	1	1	0.98	1			1	0.32		1		0.94	0.94	0.2		0.64	0.95	0.82	0.8	37
UPF0468 protein C16orf80 homolog [Gallus gallus]	gi|57524821	C11H16orf80	23 kDa	4.6e-10						0.78	0.98		1			0.81									0.76		0.76									0.16													0
electron-transfer-flavoprotein, alpha polypeptide [Gallus gallus]	gi|71895681	ETFA	37 kDa	7.8e-10	1	1	1	1	1	1	1	1	1	1	1	1	1	1	1	1	1	1	1	1	1	1	1	1	1	1	1	1	1	1	1	1	1	1	1	1	1	1	1	1	1	1	1	1	7
PREDICTED: UPF0364 protein C6orf211 homolog [Gallus gallus]	gi|363731690	C3H6orf211	50 kDa	7.8e-10		0.41	0.49	0.39	0.99		1	1	0.49				0.6	0.44	0.47	0.57					0.36	0.27		0.57			0.51	0.61	1	1	1	1	0.67	0.54	0.68	0.32	0.55	0.41				0.63			4
EF-hand domain-containing family member C2 [Gallus gallus]	gi|83721959	EFHC2	87 kDa	1.1e-09	1	1	1	1	1	1	1	1	1	1	1	1	1	1	1	1	1	1	1	1	1	1	1	1	1	1	1	1	1	1	1	1	1	1	1	1	1	1	1	1	1	1	1	1	0
hypothetical protein RCJMB04_7h11 [Gallus gallus]	gi|53130398	CD47	35 kDa	1.3e-09	1	1	1	1	1	1	1	1	1	1	1	1	1	1	1	1	1	1	1	1	1	1	1	1	1	1	1	1	1	1	1	1	1	1	1	1	1	1	1	1	1	1	1	1	5
PREDICTED: acrosin [Gallus gallus]	gi|363727327	ACR	39 kDa	1.9e-09	1	1	1	1	1	1	1	1	1	1	1	1	1	1	1	1	1	1	1	1	1	1	1	1	1	1	1	1	1	1	1	1	1	1	1	1	1	1	1	1	1	1	1	1	60
NADH-ubiquinone oxidoreductase 75 kDa subunit, mitochondrial [Gallus gallus]	gi|57529753	NDUFS1	80 kDa	2.7e-09	1	1	1	1	1	1	1	1	1	1	1	1	1	1	1	0.77	1	1	1	1	1	1	1	1	1	1	0.76	1	1	0.28	1	1	1	1	1	1	1	1	1	1	1	0.98	1	1	16
PREDICTED: ATP synthase subunit d, mitochondrial isoform 1 [Gallus gallus]	gi|118099965	ATP5H	18 kDa	1e-08	1	1	1	1	1	1	1	1	0.99	1	1	1	1	1	1	1	1	1	1	1	1	1	1	1	1	1	1	1	1	1	1	1	1	1	1	1	1	1	1	1	1	1	1	1	11
NADH dehydrogenase [ubiquinone] 1 alpha subcomplex subunit 10, mitochondrial [Gallus gallus]	gi|71895153	NDUFA10	41 kDa	1.2e-08	1	1	1	1	1	1	1	0.77	1	1	1	0.81	1	1	1	1	1	0.99	1	1	1	1	0.99	0.99	1	1	1	1	1	1	1	1	0.99	1	1	1	0.99	1	0.21	0.99	1	1	1	1	5
malate dehydrogenase, cytoplasmic [Gallus gallus]	gi|57530355	MDH1	37 kDa	1.3e-08	1	1	1	1	1	1	1	1	1	1	1	1	1	1	1	1	1	1	1	1	1	1	1	1	1	1	1	1	1	1	1	1	1	1	1	1	1	1	1	1	1	1	1	1	12
PREDICTED: succinate dehydrogenase [ubiquinone] flavoprotein subunit, mitochondrial [Gallus gallus]	gi|118086669	SDHA	73 kDa	1.3e-08	1	1	1	1	1	1	1	1	1	1	1	1	1	1	1	1	1	1	1	1	1	1	1	1	1	1	1	1	1	1	1	1	1	1	1	1	1	1	0.99	1	1	1	1	1	13
prohibitin [Gallus gallus]	gi|295148230	PHB	30 kDa	2.3e-08	1	1	1	1	1	1	1	1	1	1	1	1	1	1	1	1	1	0.75	1	1	1	1	1	1	1	1	1	1	1	1	1	1	0.81	1	1	1	1	1	1	1	1	1	1	1	4
PREDICTED: fibrinogen alpha chain [Gallus gallus]	gi|118089770	FGA	82 kDa	2.5e-08					0.77				1	1	1	0.99									1	0.77		1					1	0.75	0.49	1													0
PREDICTED: actin-1 [Gallus gallus]	gi|50759349	ACTRT2	42 kDa	3.1e-08	1	1	1	1	0.96	0.63	0.78	0.44	0.97	1	0.99	0.99	1	1	1	1	0.98	1	0.7	1	1	1	1	1	1	1	1	1	0.99	1	1	1	0.81	1	0.28	0.99	1	1	0.8	1		0.99	0.5	0.99	6
Chain A, Mitochondrial Creatine Kinase	gi|2392237		43 kDa	3.7e-08																					1	1	1	1									0.81			0.35									99
PREDICTED: trifunctional enzyme subunit beta, mitochondrial [Gallus gallus]	gi|50745166	HADHB	51 kDa	4.8e-08	1	1	1	1	1	1	1	1	1	1	1	1	1	1	1	1	1	1	1	1	1	1	1	1	1	1	1	1	1	1	1	1	1	1	1	1	1	1	0.99	1	1	1	1	1	11
zona pellucida-binding protein 2 precursor [Gallus gallus]	gi|46195844	ZPBP2	39 kDa	5.9e-08					0.77			1		0.97																			0.22																9
PREDICTED: tektin-2 [Gallus gallus]	gi|363742361	TEKT2	50 kDa	9e-08			0.29		0.99	1	0.34	0.99	0.78	0.78		0.27										0.97	1						1	1	1	1													1
PREDICTED: GLI pathogenesis-related 1 like 2 [Gallus gallus]	gi|50728354	GLIPR1L2	30 kDa	9.2e-08	1	1	1	1	1	1	1	1	1	1	1	1	1	1	1	1	1	1	1	1	1	1	1	1	1	1	1	1	1	1	1	1	1	1	1	1	1	1	1	1	1	1	1	1	13
PREDICTED: NADH dehydrogenase [ubiquinone] 1 alpha subcomplex subunit 7 [Gallus gallus]	gi|50760928	NDUFA7	13 kDa	9.9e-08	0.98	1	0.99	0.98	0.98	1	1	0.98	0.3	0.98	0.98	1	1	1	0.99	1	0.99	1	1	1	0.76	0.77	1	0.77	1	0.77	0.98	0.79	0.18	1	0.77	1	0.25	0.98	1	1	0.99	1	0.8	0.8	1	1	1	1	6
PREDICTED: tektin-3 [Gallus gallus]	gi|118099584	TEKT3	56 kDa	1e-07																								0.77					1	1	1	1													0
Chain A, X-Ray Structure Refinement And Comparison Of Three Forms Of Mitochondrial Aspartate Aminotransferase	gi|443542		45 kDa	1.3e-07	1	1	1	1	1	1	1	1	1	1	1	1	1	1	1	1	1	1	1	1	1	1	1	1	1	1	1	1	1	1	1	1	1	1	1	1	1	1	1	1	1	1	1	1	48
3-ketoacyl-CoA thiolase, mitochondrial [Gallus gallus]	gi|57529492	ACAA2	42 kDa	1.4e-07	1	1	1	1	1	1	1	1	1	1	1	1	1	1	1	1	1	1	1	1	1	1	1	1	1	1	1	1	1	1	1	1	1	1	1	1	1	1	1	1	1	1	1	1	5
NADH dehydrogenase [ubiquinone] 1 alpha subcomplex subunit 9, mitochondrial [Gallus gallus]	gi|57529307	NDUFA9	43 kDa	1.4e-07	1	1	1	1	1	1	1	1	1	1	1	1	1	0.78	1	1	1	1	1	1	1	1	0.76	1	1	1	1	1	1	1	1	1	1	1	1	1	1	1		0.99	1	1	1	1	2
heat shock protein HSP 90-alpha [Gallus gallus]	gi|157954047	HSP90AA1	84 kDa	1.9e-07	1	1	1	1	1	1	1	1	1	1	1	1	1	1	1	1	1	1	1	1	1	1	1	1	1	1	1	1	1	1	1	1	1	1	1	1	1	1	1	1	1	1	1	1	11
ornithine aminotransferase, mitochondrial [Gallus gallus]	gi|57529515	OAT	48 kDa	2.9e-07	1	1	1	1	1	1	1	1	1	1	1	1	1	1	1	1	1	1	1	1	1	1	1	1	1	1	1	1	1	1	1	1	1	1	1	1	1	1	1	1	1	1	1	1	5
isocitrate dehydrogenase [NADP], mitochondrial [Gallus gallus]	gi|71896205	IDH2	50 kDa	3.2e-07	1	1	1	1	1	1	1	1	1	1	1	1	1	1	1	1	1	1	1	0.99	1	1	1	0.98	1	1	1	1	1	1	1	1	1	1	1	1	1	1	0.99	0.98	0.78	1	0.98	0.99	20
ATP synthase subunit beta, mitochondrial precursor [Gallus gallus]	gi|71897237	ATP 5B	57 kDa	4.2e-07	1	1	1	1	1	1	1	1	1	1	1	1	1	1	1	1	1	1	1	1	1	1	1	1	1	1	1	1	1	1	1	1	1	1	1	1	1	1	1	1	1	1	1	1	69
NADH dehydrogenase [ubiquinone] flavoprotein 1, mitochondrial [Gallus gallus]	gi|71896123	NDUFV1	50 kDa	4.2e-07	1	1	1	1	1	1	1	1	1	1	1	1	1	1	1	1	1	1	1	1	1	1	1	1	1	1	1	1	1	1	1	1	1	1	1	1	1	1	0.97	1	1	1	1	1	6
hemoglobin alpha-A chain [Gallus gallus]	gi|4894665	HBAA	11 kDa	7.2e-07	1	1	1	1	1	1	1	1	1	1	1	1	1	1	1	1	1	1	1	1	1	1	1	1	1	1	1	1	1	1	1	1	1	1	1	1	1	1	1	1	1	1	1	1	0
PREDICTED: armadillo repeat-containing protein 4 [Gallus gallus]	gi|363729644	ARMC4	112 kDa	8.9e-07	1	1	1	1	1	1	1	1	1	1	1	1	1	0.99	1	1	1	1	1	1	1	1	1	1	1	1	1	1	1	1	1	1	1	1	1	1	1	1	1	1	1	1	1	1	6
Chain B, Chicken Cytochrome Bc1 Complex Inhibited By An Iodinated Analogue Of The Polyketide Crocacin-D	gi|196049776		47 kDa	9.8e-07	1	1	1	1	1	1	1	1	1	1	1	1	1	1	1	1	1	1	1	1	1	1	1	1	1	1	1	1	1	1	1	1	1	1	1	1	1	1	1	1	1	1	1	1	50
creatine kinase B-type [Gallus gallus]	gi|45384340	CKB	43 kDa	1.5e-06	1	1	1	1	1	1	1	1	1	1	1	1	1	1	1	1	1	1	1	1	1	1	1	1	1	1	1	1	1	1	1	1	1	1	1	1	1	1	1	1	1	1	1	1	68
PREDICTED: NADH dehydrogenase [ubiquinone] flavoprotein 2, mitochondrial isoform 2 [Gallus gallus]	gi|363730685	NDUFV2	27 kDa	1.5e-06	0.79	0.79	1	0.77		1	1		0.5	1	0.79		0.27	0.78	0.75	1	0.35			1					1	0.33	0.76	1			0.77		1	1	1	0.75						1	0.98	0.25	4
prohibitin-2 [Gallus gallus]	gi|124249322	PHB2	33 kDa	1.6e-06					1	1	0.78		1	1	1	0.81	0.99	0.85	0.96	1	1	1	1	1	1	1	1	1	0.77	0.5		0.79	0.74	0.75		0.77	1				1	1	0.19	1	0.78	0.79	0.78	0.79	7
PREDICTED: ATP synthase subunit O, mitochondrial isoform 2 [Gallus gallus]	gi|363728718	ATP5O	23 kDa	2.2e-06	1	1	1	1	1	1	1	1	1	1	1	1	1	1	1	1	1	1	1	1	1	1	1	1	1	1	1	1	1	1	1	1	1	1	1	1	1	1	1	1	1	1	1	1	13
proteasome C1 subunit [Gallus gallus]	gi|62972	PSMB5	22 kDa	2.5e-06			0.35						1		0.99	0.98					0.76	0.61	0.51				0.34		0.18	0.77			0.45	0.42	0.77	0.22		0.98			0.97	0.77	0.35			0.67			0
14-3-3 protein zeta [Gallus gallus]	gi|71897035	YWHAZ	28 kDa	3.6e-06	1	1	1	1	1	0.72	0.99	1	1	1	1	1	1	1	1	1	1	1	1	1	1	1	1	0.99	1	1	1	1	1	1	1	1	1	1	1	1	1	1	1	1	1	1	1	1	3
PREDICTED: protein FAM166A-like [Gallus gallus]	gi|363740393	FAM166A	29 kDa	3.9e-06			0.78																		1	1	1	1					0.99	0.39	0.98	1													0
carbonic anhydrase II [Gallus gallus]	gi|1289219	CA2	29 kDa	4.2e-06	0.99	1	0.78	0.77	0.33	0.78	0.43		1	1	1	1	1	0.78	0.75	1	1	1	1	1	0.98	1	0.99	0.99	1	1	1	1	1	0.97	1	1	1	1	1	1	1	1	1	1	1	1	1	1	2
PREDICTED: NAD(P) transhydrogenase, mitochondrial [Gallus gallus]	gi|363744134	NNT	114 kDa	4.2e-06	1	0.99	0.78	0.77	1	1	1	1	1	1	1	0.81	0.4	0.78	0.35	1	1	0.75	1	0.99	0.25		0.76			1	0.76	0.79	0.74	0.43	1	0.65	1	0.98	1	1					0.78	1	0.78	1	3
pyruvate dehydrogenase E1 component subunit beta, mitochondrial [Gallus gallus]	gi|310750374	PDHB	39 kDa	4.2e-06	1	1	1	1	1	1	1	1	1	1	1	1	1	1	1	1	1	1	1	1	1	1	1	1	1	1	1	1	1	1	1	1	1	1	1	1	1	1	1	1	1	1	1	1	14
isocitrate dehydrogenase [NAD] subunit beta, mitochondrial [Gallus gallus]	gi|71897269	IDH3B	42 kDa	4.8e-06	1	1	1	1	1	1	1	1	1	1	1	1	1	1	1	1	1	1	1	1	1	1	1	1	1	1	1	1	1	1	1	1	1	1	1	1	1	1	1	1	1	1	1	1	8
Chain A, Chicken Cytochrome Bc1 Complex Inhibited By An Iodinated Analogue Of The Polyketide Crocacin-D	gi|196049775		49 kDa	5.3e-06	1	1	1	1	1	1	1	1	1	1	1	1	1	1	1	1	1	1	1	1	1	1	1	1	1	1	1	1	1	1	1	1	1	1	1	1	1	1	1	1	1	1	1	1	34
PREDICTED: uncharacterized protein LOC420765 [Gallus gallus]	gi|50732996	RALA	24 kDa	7.3e-06	0.79	0.99	0.73	0.77	1	1	1		1	1	1	1	1	1	1	1	1	1	1	1	1	1	1	1	1	1	1	1	1	1	1	1	1	1	1	1	1	1	1	1	1	1	1	1	4
1-phosphatidylinositol 4,5-bisphosphate phosphodiesterase zeta-1 [Gallus gallus]	gi|86129446	PLCZ1	73 kDa	9.2e-06	1	1	1	1	1	1	1	1	1	1	1	1	1	1	1	1	1	1	1	1	1	1	1	1	1	1	1	1	1	1	1	1	1	1	1	1	1	1	1	1	1	1	1	1	70
PREDICTED: omega-amidase NIT2 isoform 2 [Gallus gallus]	gi|363728462	NIT2	31 kDa	2.1e-05	0.79		0.3	0.72	1	0.78	0.78		0.55	0.59	0.79						0.77	0.75	0.18	0.74	0.76	0.77	0.76						0.74	0.75	0.77	0.77					0.46	0.77				0.7			1
PREDICTED: NADH dehydrogenase [ubiquinone] 1 beta subcomplex subunit 9 [Gallus gallus]	gi|363731156	NDUFB9	21 kDa	2.3e-05	1	1	1	1	1	1	1	1	1	1	1	1	1	0.97	1	1	1	1	1	1	1	0.77	1	0.99	0.99	1	0.98	1	0.7	1	1	1	1	1	0.99	1	0.76	1	0.8	0.71	1	1	1	1	6
carnitine palmitoyltransferase I [Gallus gallus]	gi|83743084	CPT1A	27 kDa	2.5e-05	1	1	1	1	0.77	0.99	0.99	0.98	1	1	1	1	1	1	1	1	1	1	1	1	1	1	1	0.77	1	1	1	1	1	1	1	1	1	1	0.82	1	1	1	0.99	1	1	1	1	1	10
PREDICTED: tektin-1 [Gallus gallus]	gi|118100415	TEKT1	46 kDa	2.9e-05	0.98	0.98	0.78		0.5	0.78	0.59	0.99	0.78	0.76	0.79	0.81									1	0.98	1	0.28					1	1	1	1													0
heat shock protein 70 [Gallus gallus]	gi|30962014	HSPA2	70 kDa	3.3e-05	1	1	1	1	1	1	1	1	1	1	1	1	1	1	1	1	1	1	1	1	1	1	1	1	1	1	1	1	1	1	1	1	1	1	1	1	1	1	1	1	1	1	1	1	23
pyruvate kinase muscle isozyme [Gallus gallus]	gi|45382651	PKM2	58 kDa	3.3e-05			0.78		1			0.77	1	1	1	1	0.78	0.78	0.75	0.77	0.77	0.75	1	0.74	0.76	0.77	0.76	0.77	0.77		0.76	0.79	0.74	0.75		1	0.81	0.78		1	0.76	0.77	0.8		0.78	0.79	0.78	0.79	22
calcium-binding mitochondrial carrier protein Aralar2 [Gallus gallus]	gi|61098440	SLC25A13	74 kDa	3.9e-05	0.79	1	1	1	1	1	1	0.94	0.99	0.99	1		1	1	1	1	0.99	1	1	1	1	1	1	0.77	1	1	1	1	0.74	1	0.67	0.77	1	1	1	1	1	1	1	1	1	1	1	0.97	1
electron transfer flavoprotein-ubiquinone oxidoreductase, mitochondrial [Gallus gallus]	gi|71895853	ETFDH	53 kDa	4.8e-05							0.48				0.98											0.99							1	1	1	1													20
NADH dehydrogenase [ubiquinone] 1 alpha subcomplex subunit 5 [Gallus gallus]	gi|148224812	NDUFA5	13 kDa	6.7e-05	1	1	1	1	1	1	1	1	1	1	1	1	1	1	1	1	1	1	1	1	0.76	0.36	0.76	1	1	1	1	1	1	1	1	1	1	1	1	1	0.31		0.8		1	1	1		5
PREDICTED: carnitine O-palmitoyltransferase 2, mitochondrial [Gallus gallus]	gi|118094580	CPT2	74 kDa	7.3e-05	1	1	1	1	1	1	1	1	1	1	1	1	1	1	1	1	1	1	1	1	1	1	1	1	1	1	1	1	1	1	1	1	0.81	0.99	1	1	1	1	1	1	0.66	1	1	1	10
LETM1 and EF-hand domain-containing protein 1, mitochondrial [Gallus gallus]	gi|347921826	LETM1	86 kDa	7.7e-05	1	1	1	1	1	1	1	1	1	1	1	1	1	1	1	1	1	1	1	1	1	1	1	1	1	1	1	1	1	1	1	1	1	1	1	1	1	1	1	1	1	1	1	1	0
sperm-associated antigen 6 [Gallus gallus]	gi|313760660	SPAG6	55 kDa	0.0001	1	1	1	1	0.77	1	0.99	1	1	1	1	1	1	1	1	1	1	1	1	1	1	1	1	1	1	1	1	1	1	1	1	1	1	1	1	1	1	1	1	1	1	1	1	1	4
Chain G, Chicken Cytochrome Bc1 Complex Inhibited By An Iodinated Analogue Of The Polyketide Crocacin-D	gi|196049781		9 kDa	0.00011	1	1	1	1	1	1	1	1	1	1	1	1	1	1	1	1	1	1	1	1	1	1	1	1	1	1	1	1	1	1	1	1	1	1	1	1	1	1	1	1	1	1	1	1	7
PREDICTED: thioredoxin-dependent peroxide reductase, mitochondrial [Gallus gallus]	gi|363735594	PRDX3	26 kDa	0.00011	1	1	1	1	1	1	1	1	1	1	1	0.98	1	1	1	1	1	1	1	1	1	1	1	1	1	1	1	1	0.99	0.75	0.77	1	1	1	1	1	1	1	1	1	1	1	1	1	10
PREDICTED: glycerol kinase isoform 1 [Gallus gallus]	gi|363728810	GK	61 kDa	0.00018	1	1	1	1	1	1	1	1	1	1	1	1	1	1	1	1	1	1	1	1	1	1	1	1	1	1	1	1	1	1	1	1	1	1	1	1	1	1	1	1	1	1	1	1	13
PREDICTED: voltage-dependent anion-selective channel protein 3-like [Meleagris gallopavo]	gi|326932709	LOC100542716	30 kDa	0.00018	1	1	1	1		1	1	0.77		0.78			1	1	1	1		0.75			1	0.99	1		1	1	1	1					1	1	1	1	0.99	1	0.8	0.8	0.33	0.79	0.78	1	0
solute carrier family 2, facilitated glucose transporter member 3 [Gallus gallus]	gi|46048651	SLC2A3	54 kDa	0.00019	1	1	1	1	1	1	1	1	1	1	1	1	1	0.62	0.99	1	1	1	1	1	1	1	1	1	1	0.77	1	0.99	1	1	1	1	0.81	1	1	0.87	1	1	1	1	1	1	1	1	101
PREDICTED: brain protein 44-like [Meleagris gallopavo]	gi|326913126	LOC100542510	15 kDa	0.00022	1	1	1	1	0.77	0.78	0.98	1	1	1	1	1	0.98	0.75	1	1	0.97	0.44	1	1	1	0.98	0.99	0.51	1	1	1	1	1	1	1	1	1	1	1	1	1	1	1	1	0.78	1	1	0.79	6
superoxide dismutase [Cu-Zn] [Gallus gallus]	gi|45384218	SOD1	16 kDa	0.00023	1	1	1	1	1	1	1	1	1	1	1	1	1	1	1	1	1	1	1	1	1	1	1	1	1	1	1	1	1	1	1	1	1	1	1	1	1	1	1	1	1	1	1	1	6
PREDICTED: glycerol-3-phosphate dehydrogenase 1-like protein [Gallus gallus]	gi|363736119	GPD1	38 kDa	0.00025	1	1	1	1	0.3	0.98	1	0.99	1	1	1	1	1	1	1	1	1	1	1	1	1	1	1	0.95	1	1	1	1	1	1	1	1	1	1	1	1	1	1	1	1	1	1	1	1	2
PREDICTED: caiB/baiF CoA-transferase family protein C7orf10 [Gallus gallus]	gi|363730053	C2H7orf10	49 kDa	0.00026	1	1	1	0.77	1	1	1	0.49	1		0.79	0.7		0.46		0.77	0.32	0.99	0.77	0.74	1	1	1	0.99	1	0.33	0.31	1	1	1	0.77	1	0.81	1	0.82		0.76	0.77		0.8	1	1	1	0.98	8
PREDICTED: nitrilase homolog 1-like isoform 1 [Gallus gallus]	gi|363742947	LOC429566	32 kDa	0.00027	0.71	0.99	1	0.34				0.53		0.99	0.79	1	0.7			1	0.77	1	0.77	0.99	1	0.77	1		0.99		0.99	0.99	0.31	1	0.99	0.77	1	0.78	1	0.99	0.99	0.99	0.8	0.8	0.39	0.99	1	1	0
PREDICTED: alanine--glyoxylate aminotransferase 2, mitochondrial [Gallus gallus]	gi|363744327	AGXT2	55 kDa	0.00031		0.99	0.78	0.77	0.99	1	0.78	1	0.99	0.99	1	0.99	1	0.99	1	1	1	1	1	1	1	1	1	1			0.76	0.72	0.74		0.28	0.24	1	0.98	1	1	1	0.77	0.8	0.8	1	1	1	1	0
PREDICTED: 4-aminobutyrate aminotransferase, mitochondrial [Gallus gallus]	gi|118098116	ABAT	57 kDa	0.00037	1	1	1	1	1	1	1	0.98	1	1	1	1	1	1	1	1	1	1	1	1	1	1	1	1	1	1	1	1	1	1	1	1	1	1	1	1	1	1	1	1	1	1	1	1	4
PREDICTED: tubulin polymerization-promoting protein family member 2 [Gallus gallus]	gi|50761844	TPPP2	22 kDa	0.00039	1	1	1	0.99	1	1	1	0.99	1	1	0.79	0.97	1	1	0.99	1	1	1	1	1	1	0.58	0.99	0.77	1	1	1	1	1	0.99	1	1	1	1	1	1	1	1	1	1	1	1	1	1	53
2-oxoglutarate dehydrogenase, mitochondrial [Gallus gallus]	gi|71897293	OGDH	115 kDa	0.0004	1	1	1	1	1	1	1	1	1	1	1	1	1	1	1	1	1	1	1	1	1	1	1	1	1	1	1	1	1	1	1	1	1	1	1	1	1	1	1	1	1	1	1	1	18
polyubiquitin [Homo sapiens]	gi|2627129	UBC	68 kDa	0.00045	1	1	1	1	1	1	1	1	1	1	1	1	1	1	1	1	1	1	1	1	1	1	0.98	1	1	1	1	1	1	1	1	1	1	1	1	1	1	1	0.8	1	1	1	1	1	6
PREDICTED: glutathione S-transferase-like [Gallus gallus]	gi|363732251	LOC100859645	25 kDa	0.00047										0.78	0.78	0.81	0.27				0.72	1	0.77	1	0.6		0.21		0.98	0.2	0.39		0.64	0.75	0.98	0.77				0.75					0.78	0.79	0.78	0.34	0
long-chain specific acyl-CoA dehydrogenase, mitochondrial [Gallus gallus]	gi|57529797	ACADL	48 kDa	0.00062	1	1	1	1	1	1	1	1	1	1	1	1	1	1	1	1	1	1	1	1	1	1	1	1	1	1	1	1	1	1	1	1	1	1	1	1	1	1	1	1	1	1	1	1	16
PREDICTED: cAMP-dependent protein kinase type II-alpha regulatory subunit-like [Gallus gallus]	gi|363738693	LOC100858827	46 kDa	0.00062	1	1	1	1	1	1	1	1	1	1	1	1	1	1	1	1	1	1	1	1	1	1	1	1	1	1	1	1	1	1	1	1	1	1	1	1	1	1	1	1	1	1	1	1	6
PREDICTED: ribonuclease UK114 isoform 1 [Gallus gallus]	gi|363730896	HRSP12	15 kDa	0.00065	0.79	0.79	0.73	1			0.16		0.78	0.78	0.79	0.81	0.99	0.98	1	0.77	0.99		0.77				0.76		0.77	1	0.76	0.79	0.74	0.75	0.77		0.81	0.78		0.75	0.98	0.77	0.8	0.8	0.78		0.78		0
PREDICTED: solute carrier organic anion transporter family member 4C1-like [Gallus gallus]	gi|363744638	SLCO4C1	74 kDa	0.0008	1	1	1	1	1	1	1	1	1	1	1	1	1	1	1	1	1	1	1	1	1	1	1	1	1	1	1	1	1	1	1	1	1	1	1	1	1	1	1	1	1	1	1	1	4
pyruvate dehydrogenase E1 component subunit alpha, somatic form, mitochondrial precursor [Gallus gallus]	gi|60302740	PDHA1	44 kDa	0.0008	1	1	1	1	1	1	1	1	1	1	1	1	1	1	1	1	1	1	1	1	1	1	1	1	1	1	1	1	1	1	1	1	1	1	1	1	1	1	1	1	1	1	1	1	10
PREDICTED: NADH dehydrogenase [ubiquinone] 1 beta subcomplex subunit 10 [Gallus gallus]	gi|50755667	NDUFB10	20 kDa	0.001	0.99	0.99	0.89	0.48	1	1	1	1	1	0.99	1	0.99	1	1	1	1	1	1	1	1			0.49	0.99	0.99	0.99	1	1	1	0.41	0.77	0.35	0.99	1	1	1	1	0.45	0.9	0.8	1	1	1	1	6
PREDICTED: LOW QUALITY PROTEIN: fumarylacetoacetate hydrolase domain-containing protein 2 [Gallus gallus]	gi|363747226	FAHD2A	33 kDa	0.0011		0.79	0.78	0.25	0.77	0.78	0.78	1	0.78		0.79	0.81	0.78	0.78	0.75	0.77	0.77	0.75	0.77	0.74	0.76	0.77	0.76	0.77									0.81	0.78	0.82	0.75	0.76	0.77	0.8	0.8	0.78				0
PREDICTED: peroxisomal carnitine O-octanoyltransferase isoform 2 [Gallus gallus]	gi|118085713	CROT	70 kDa	0.0012	1	1	1	1	1	1	1	1	1	1	1	1	1	1	1	1	1	1	1	1	1	1	1	1	1	1	1	1	1	1	1	1	1	1	1	1	1	1	1	1	1	1	1	1	3
PREDICTED: stress-70 protein, mitochondrial-like [Meleagris gallopavo]	gi|326928269	LOC100551017	79 kDa	0.0012	1	1	1	1	1	1	1	1	1	1	1	1	1	1	1	1	1	1	1	1	1	1	1	1	1	1	1	1	1	1	1	1	1	1	1	1	1	1	1	1	1	1	1	1	11
PREDICTED: tectonic-2-like [Gallus gallus]	gi|363739922	LOC100857705	75 kDa	0.0012																													0.74	0.41	0.77	1													1
Chain D, Chicken Cytochrome Bc1 Complex Inhibited By An Iodinated Analogue Of The Polyketide Crocacin-D	gi|196049778		27 kDa	0.0014	1	1	1	1	1	1	1	1	1	1	1	1	1	1	1	1	1	1	1	1	1	1	1	1	1	1	1	1	1	1	1	1	1	1	1	1	1	1	1	1	1	1	1	1	11
PREDICTED: glycogen synthase kinase-3 beta [Gallus gallus]	gi|363728430	GSK3B	62 kDa	0.0015	0.5	1	1	0.37	0.77	0.72	0.99	0.71	1	0.99	0.53	1		0.47		1	1	1	1	1	0.99	0.76	1	0.21			0.41	1	0.99	0.75	1	0.96	0.81	0.78	0.52	0.98	1	1	0.8	1	1	1	1	1	0
PREDICTED: superoxide dismutase [Mn], mitochondrial-like [Meleagris gallopavo]	gi|326915675	LOC100550687	26 kDa	0.0016	0.79		0.78		0.99		1	0.77										0.75	0.77		1		0.76	0.98																					7
heat shock cognate 71 kDa protein isoform 1 [Homo sapiens]	gi|5729877	HSPA8	71 kDa	0.0018	1	1	1	1	1	1	1	1	1	1	1	1	1	1	1	1	1	1	1	1	1	1	1	1	1	1	1	1	1	1	1	1	1	1	1	1	1	1	1	1	1	1	1	1	7
triosephosphate isomerase [Gallus gallus]	gi|45382061	TPI1	27 kDa	0.0019	1	1	1	1	1	1	1	1	1	1	1	1	1	1	1	1	1	1	1	1	1	1	1	1	1	1	1	1	1	1	1	1	1	1	1	1	1	0.99	0.8	0.97	1	1	1	1	15
14-3-3 protein epsilon [Rattus norvegicus]	gi|13928824	Ywhae	29 kDa	0.002	0.99	1	1	0.98	1	1	1	0.99	1	1	1	1	1	1	1	1	1	1	1	1	1	1	1	1	1	1	1	1	1	0.99	0.99	0.99	1	1	1	1	1	1	1	1	1	1	1	1	2
NADH dehydrogenase [ubiquinone] iron-sulfur protein 2, mitochondrial precursor [Bos taurus]	gi|115495721	NDUFS2	53 kDa	0.002	1	1	1	1	1	1	1	1	1	1	1	1	1	1	1	1	1	1	1	1	1	1	1	1	1	1	1	1	1	1	1	1	1	1	1	1	1	1	0.8	1	1	1	1	1	1
putative dynein cytoplasmic light peptide variant 2 [Taeniopygia guttata]	gi|350535783	LOC100190348	10 kDa	0.0021	1	1	0.78	0.99	1	1	1	0.83	1	1	0.79	1	1	1	0.98	1	1	1	0.99	1	1	1	1	1	1	1	1	1	1	1	1	0.32	1	1	1	1	1	1	1	1	1	1	1	1	13
isocitrate dehydrogenase [NAD] subunit alpha, mitochondrial [Gallus gallus]	gi|347360902	IDH3A	40 kDa	0.0022																					0.98	1	1	0.77																					5
PREDICTED: acyl-CoA-binding protein [Gallus gallus]	gi|118085711	ACBD7	10 kDa	0.0022	1	1	1	1	1	1	1	1	1	1	1	1	1	1	1	1	1	1	1	1	1	1	1	1	1	1	1	1	1	1	1	1	1	1	1	1	1	1	1	1	1	1	1	1	7
PREDICTED: hydroxysteroid dehydrogenase-like protein 2-like isoform 1 [Gallus gallus]	gi|363744876	LOC100858057	44 kDa	0.0023	1	1	1	1	1	1	1	1	1	1	1	1	1	1	1	1	1	1	1	1	1	1	1	1	1	1	1	1	1	1	1	1	1	1	1	1	1	1	1	1	1	1	1	1	7
PREDICTED: NADH dehydrogenase [ubiquinone] iron-sulfur protein 6, mitochondrial isoform 3 [Gallus gallus]	gi|50736146	NDUFS6	14 kDa	0.0024	1	0.98		0.37	0.94	0.98	0.97	0.73	0.98	0.98	0.63	0.99	1	1	1	1	1	1	0.77	0.99	0.76	0.77	0.24	0.77	1		0.47	1	1	0.52	0.55	0.44	1	0.99	0.31	0.99	1	1	0.8		0.78	1	1	1	1
PREDICTED: radial spoke head protein 4 homolog A [Gallus gallus]	gi|363733945	RSPH4A	81 kDa	0.0029					1	1	1	0.77	0.78	0.44	0.31		0.78	0.78		0.77	0.77																			0.75	0.99		0.8		1	0.79			0
PREDICTED: serine/threonine-protein phosphatase with EF-hands 1 [Gallus gallus]	gi|363728692	PPEF1	77 kDa	0.0032	1	1	1	0.77		1	0.98	0.77		1		0.81	1	1	0.75	1		0.18	0.77						1	1	1	1	0.74	1	0.99	0.77	1	1	1	1		0.77		0.8	0.78	1	0.78	0.79	2
saccharopine dehydrogenase-like oxidoreductase [Gallus gallus]	gi|61097999	SCCPDH	47 kDa	0.0036	1	0.79	0.78	1	1	1	1	1	1	1	1	1	0.78	0.5	0.75	0.71		0.75	0.21		1	1	1	1	1	1	1	1	1	1	1	1	1	1	1	1	1	1	1	1					0
cytochrome c oxidase subunit 6C [Gallus gallus]	gi|310772257	COX6C	9 kDa	0.0039	1	1	1	1	1	1	1	1	1	1	1	1	1	1	1	1	1	1	1	1	1	1	1	1	1	1	1	1	1	1	1	1	1	1	1	1	1	1	1	1	1	1	1	1	7
PREDICTED: acrosin-like [Gallus gallus]	gi|363727333	LOC769176	34 kDa	0.004	1	1	1	1	1	1	1	1	1	1	1	1	1	1	1	1	1	1	1	1	1	1	1	1	1	1	1	1	1	1	1	1	1	1	1	1	1	1	1	1	1	1	1	1	61
PREDICTED: NADH dehydrogenase [ubiquinone] 1 alpha subcomplex subunit 2 [Gallus gallus]	gi|118097166	NDUFA2	11 kDa	0.004	1	1	1	1		0.78		1	0.99				1	1	1	1	0.77		0.77	0.74					1	1	1	1					1	1	1	1					0.99	1			2
PREDICTED: dynein heavy chain 17, axonemal [Gallus gallus]	gi|363740971	DNAH17	506 kDa	0.0041		0.99			0.96	1	1	0.99			0.99	0.81	0.98	0.78	0.71	0.33	0.77	1	1	0.74	1	1	1	0.98		0.28		0.98	0.99	1	0.98	1	0.98	0.99			1	0.77	0.99	1	0.78	0.79	1	1	0
leucine-rich repeat-containing protein 57 [Gallus gallus]	gi|313851080	LRRC57	27 kDa	0.0043		0.79			1	1	1	1	1	1	0.79	0.95	0.98	0.78	0.99	1	0.99	0.65	0.75	1	1	0.98	0.99	0.67	0.98	1	0.99	0.79	1	1	1	0.99	0.81	0.78	1	0.65	1	1	0.99	0.8	0.26				1
PREDICTED: mannose-6-phosphate isomerase [Gallus gallus]	gi|363737541	MPI	46 kDa	0.0044	1	1	1	1	1	1	1	1	1	1	1	1	1	1	1	1	1	1	1	1	1	1	1	1	1	1	1	1	1	1	1	1	1	1	1	1	1	1	1	1	1	1	1	1	2
acyl-CoA dehydrogenase family member 9, mitochondrial [Gallus gallus]	gi|57524955	ACAD9	68 kDa	0.0046	1	1	1	1	1	1	1	1	1	1	1	1	1	1	1	1	1	1	1	1	1	1	1	1	1	1	1	1	1	1	1	1	1	1	1	1	1	1	1	1	1	1	1	1	21
hypothetical protein RCJMB04_22i13 [Gallus gallus]	gi|60099069	SUCLA2	50 kDa	0.0046				0.77	0.77	0.78	0.6	0.77	1	1	1	1									1	1	1	1		0.77	0.76	0.99	1	1	1	0.99	1	1	1	1					1	0.79	1	1	5
26S proteasome non-ATPase regulatory subunit 2 [Gallus gallus]	gi|61098410	PSMD2	100 kDa	0.0052					0.51				0.78	0.78		0.81	0.78	0.78	0.17		1	1	0.77	0.74		0.77		0.44			0.59		0.69		0.44				0.82	0.75	1		0.8	0.8	0.78	0.53	0.78		0
mitochondrial chaperone BCS1 [Gallus gallus]	gi|57529742	BCS1L	47 kDa	0.0057	1	0.79	0.97	0.77	1	1	1	1	1	1	1	1	1	0.78		1	1	1	1	1	1	1	1	1	1	0.77	1	1	1	1	1	1	1	1	0.82	1	1	1	1	0.98	0.99	0.79	1	0.79	0
PREDICTED: NADH dehydrogenase [ubiquinone] 1 alpha subcomplex subunit 8 [Gallus gallus]	gi|118099484	NDUFA8	20 kDa	0.006	1	1	1	1	1	1	1	1	1	1	1	1	1	1	1	1	1	1	1	1	1	1	1	0.59	1	1	1	1	1	1	1	1	1	1	1	1	1	1	0.66	1	0.99	1	1	1	2
PREDICTED: ATP synthase subunit b, mitochondrial [Gallus gallus]	gi|363743079	ATP5F1	29 kDa	0.0067	1	1	1	1	1	1	1	1	1	1	1	1	1	1	1	1	1	1	1	1	1	1	1	1	1	1	1	1	1	1	1	1	1	1	1	1	1	1	1	1	1	1	1	1	9
PREDICTED: acetyl-CoA acetyltransferase A, mitochondrial [Gallus gallus]	gi|118085057	ACAT1	44 kDa	0.0068	0.79	1	1	1			0.78				0.79	0.81	1		1	1	0.77	0.75	0.77				0.76		0.99	1	0.99	0.79		0.75		0.77	0.81		1	0.75	0.76	0.25	0.51		0.78		0.36	0.72	1
PREDICTED: cAMP and cAMP-inhibited cGMP 3',5'-cyclic phosphodiesterase 10A [Gallus gallus]	gi|363731661	PDE10A	93 kDa	0.0075	0.79	0.79	0.78	0.77	0.77	0.29	0.21	0.53	1	1	1	1	1	0.78	0.99	1	1	1	1	1	0.76				1	0.98	0.19	0.33	0.98	0.41	0.41	1	0.52	1	0.97	0.98	1	0.71	0.23	0.72	0.25		0.39	0.35	1
PREDICTED: uncharacterized protein LOC420060 [Gallus gallus]	gi|363743620	NDUFA11	14 kDa	0.0089	1	1	1	1	0.98	1	0.99	0.77	1	0.98	0.96	0.66	0.99	0.78	0.75	0.77	0.99	1	0.77	0.74	0.76	1	1	0.94	0.77	0.77	0.18	0.17	1	0.23	1	0.77	0.81	0.78	1	0.99	1			1	0.78	0.79	0.78	0.99	2
PREDICTED: uncharacterized protein C9orf9 homolog isoform 1 [Gallus gallus]	gi|118099377	C17H9orf9	19 kDa	0.0092	0.79	0.79	0.78	0.77	0.77	0.78	0.78	0.77	1	0.54	0.79	0.81	0.78	0.78	0.75	1	0.77	0.75	0.77	0.74	0.76	0.77	0.76	1	0.77	0.77	0.76	0.79	0.74	0.75	0.77	0.77	0.81	0.78	0.82	0.75	1	0.77	0.8	0.8	0.78	0.79	0.78	0.79	6
mitochondrial carrier homolog 2 [Gallus gallus]	gi|45382213	MTCH2	33 kDa	0.01	1	1	1	1	1	1	1	1	1	1	1	1	1	1	1	1	1	1	1	1	1	1	1	1	1	1	1	1	1	1	1	1	1	1	1	1	1	1	1	1	1	1	1	1	1
PREDICTED: aldehyde dehydrogenase, mitochondrial isoform 2 [Gallus gallus]	gi|363739855	ALDH2	57 kDa	0.011			1	0.77	1	1	1	1	1	1	1	0.35	1	0.59		1	1	1	1	0.74	0.76	0.77							1	1		1										1	1	1	0
PREDICTED: oxysterol-binding protein-related protein 5 isoform 1 [Gallus gallus]	gi|363734409	OSBPL5	102 kDa	0.011	1	1	1	1		0.27	0.99	0.93	0.78	1	1	0.99	0.27		0.98	0.74	0.98	1	0.98	1	0.98	0.77	1	0.75	1	1		1		1	0.77	1			0.62	0.99	1	1	0.99	1	0.78	0.98	1	1	0
protein phosphatase 1 delta	gi|227436	PPP1CB	37 kDa	0.012	1	1	1	1	1	1	1	1	1	1	1	1	1	1	1	1	1	1	1	1	1	1	1	1	1	1	1	1	1	1	1	1	1	1	1	1	1	1	1	1	1	1	1	1	0
PREDICTED: NADH dehydrogenase [ubiquinone] 1 beta subcomplex subunit 6 [Gallus gallus]	gi|50755345	NDUFB6	15 kDa	0.014	1	1	1	1	1	1	1	1	1	1	1	1	1	1	1	1	1	1	1	1	1	1	1	1	1	1	1	1	1	1	1	1	1	1	1	1	1	1	0.98	1	1	1	1	1	1
cytochrome oxidase subunit II [Gallus gallus]	gi|28557158	COII	26 kDa	0.015	1	1	1	1	1	1	1	1	1	1	1	1	1	1	1	1	1	1	1	1	1	1	1	1	1	1	1	1	1	1	1	1	1	1	1	1	1	1	1	1	1	1	1	1	10
phospholipid hydroperoxide glutathione peroxidase [Gallus gallus]	gi|24080794	GPX4	19 kDa	0.015	0.67	0.79				0.5		0.72	0.71	0.31		1				0.77	0.99	1	0.66	1			0.76		0.77	0.41	0.57	1		0.61	0.64		0.81	0.2	0.24	0.7	0.99	0.61		0.8	0.43	1	1	1	0
PREDICTED: dihydrolipoyllysine-residue acetyltransferase component of pyruvate dehydrogenase complex, mitochondrial [Gallus gallus]	gi|118102025	DLAT	72 kDa	0.015	1	1	1	1	1	1	1	1	1	1	1	1	1	1	1	1	1	1	1	1	1	1	1	1	1	1	1	1	1	1	1	1	1	1	1	1	1	1	1	1	1	1	1	1	9
PREDICTED: NADH dehydrogenase [ubiquinone] iron-sulfur protein 7, mitochondrial-like [Gallus gallus]	gi|363743810	NDUFS7	23 kDa	0.016						0.28	0.78		0.99	1	1	0.99	1	0.99	0.99	1	0.99	1	1	1	0.99	0.32	1	0.7	1	1	1	0.53	0.58	0.98	0.22	0.98	1			1	1	1	0.99	0.99	0.78	0.95	1	0.79	0
NADH dehydrogenase [ubiquinone] iron-sulfur protein 3, mitochondrial [Gallus gallus]	gi|226437575	NDUFS3	29 kDa	0.017	0.79	0.75	0.78	0.2	1	1	1	1	0.78		0.79	0.99		0.74	0.62	0.77		0.64	0.74	1				0.77	0.74	0.42	0.38	0.79	0.98	1	0.72	1	1	1		1	0.44	0.2			0.96	0.79	1	1	5
PREDICTED: guanosine-3',5'-bis(diphosphate) 3'-pyrophosphohydrolase MESH1-like [Gallus gallus]	gi|363737660	LOC100858222	18 kDa	0.017		0.79	0.24	0.77					0.78		0.98	0.81											0.76			0.48		0.79				0.77	0.81	0.78	0.82	1					0.52		0.78	0.79	0
peptidyl-prolyl cis-trans isomerase A [Gallus gallus]	gi|261490820	PPIA	18 kDa	0.018	1	1	1	1	1	1	1	1	1	1	1	1	1	1	1	1	1	1	1	1	1	1	1	1	1	1	1	1	1	1	1	1	1	1	1	1	1	1	1	1	1	1	1	1	8
PREDICTED: 6-phosphofructokinase type C-like [Meleagris gallopavo]	gi|326921560	PFKP	84 kDa	0.018	1	1	1	1	1	1	1	1	1	1	1	1	1	1	1	1	1	1	1	1	1	1	0.99	1	1	1	1	1	1	1	1	1	1	1	1	1	1	1	1	1	1	1	1	1	4
78 kDa glucose-regulated protein precursor [Gallus gallus]	gi|45382769	HSPA5	72 kDa	0.019					1	0.98	0.99	0.56	1	0.99	1	1		0.99		0.77	0.99	1	1		0.99		0.99		0.27	0.3	0.51	0.52	0.98	1		1	1	0.99	1	0.99	0.2	0.6	0.74		0.71	1	1	0.77	0
PREDICTED: acyl-coenzyme A thioesterase 2, mitochondrial-like [Gallus gallus]	gi|363734702	LOC771753	51 kDa	0.02	1	1	1	1	1	1	1	1	1	1	1	1	1	1	1	1	1	1	1	1	1	1	1	1	1	1	1	1	1	1	1	1	1	1	1	1	1	1	1	1	1	1	0.99	1	7
putative solute carrier family 25 member 5 variant 1 [Taeniopygia guttata]	gi|350538885	LOC100190145	33 kDa	0.02	1	1	1	1	1	1	1	1	1	1	1	1	1	1	1	1	1	1	1	1	1	1	1	1	1	1	1	1	1	1	1	1	1	1	1	1	1	1	1	1	1	1	1	1	5
PREDICTED: uncharacterized LOC415795 [Gallus gallus]	gi|363738187	LOC415795	15 kDa	0.021		0.79	0.78	0.2	1	1	1	0.99	0.99	0.78	1										0.99	1	0.99	1		0.5		0.79	1	1	1	1													6
PREDICTED: cytochrome c oxidase subunit 7A-related protein, mitochondrial [Gallus gallus]	gi|363731779	COX7A2L	13 kDa	0.022	0.79	1	1	0.98	1	1	1	1	1	1	1	1	1	1	1	1	1	1	1	1	1	1	1	1	1	1	1	1	0.74	1	1	0.99	1	1	1	1	1	1	0.99	1	1	1	1	1	4
PREDICTED: dynein heavy chain 8, axonemal-like [Gallus gallus]	gi|363731544	LOC100858112	535 kDa	0.022	1	1	1	0.46	0.24	1	1	0.77	1	1	0.39	1	0.78			0.77	0.77	1	1	1	1	1	1				0.74	1	1	1	1	1	1	0.78	0.82	1	1	1	0.8	0.8	1	1	1	1	5
L-lactate dehydrogenase A chain [Gallus gallus]	gi|45384208	LDHA	37 kDa	0.023	0.79	0.79	1	1				0.43	0.99	0.98	1	1	0.78	0.78	1	0.98	1	1	1	1	0.99	0.99	0.76	0.19	1	1	1	1	0.99	1	1	0.99	0.81	1	0.82	1	1	0.77	0.8	0.98	0.78	1	1	1	0
PREDICTED: calcium-binding tyrosine phosphorylation-regulated protein-like [Gallus gallus]	gi|50737136	CABYR	35 kDa	0.024	1	1	1	1	1	1	1	1	1	1	1	1	1	1	0.98	1	1	1	1	1	1	1	1	1	1	1	1	1	1	1	1	1	1	1	1	1	1	1	1	1	1	1	1	1	13
PREDICTED: nuclear transport factor 2-like [Meleagris gallopavo]	gi|326927095	LOC100548659	14 kDa	0.025	0.78	0.79		0.48	0.77			0.77	1	0.78	1	0.98	0.99	1	1	1	1	1	1	1	0.76	1	0.76	1	1	1	1	1	0.99	0.75		0.99	1	1	0.93	1	1	1	1	1	1	1	1	1	0
myotubularin-related protein 9 [Gallus gallus]	gi|71894897	MTMR9	63 kDa	0.028					0.77		0.99	0.55		0.61		0.37					0.66	0.75	0.77					0.77				0.79		0.49			1	0.78		1	1	0.77		0.8					18
PREDICTED: phosphate carrier protein, mitochondrial-like [Meleagris gallopavo]	gi|326911737	LOC100549191	48 kDa	0.029							0.78	0.77	0.99	0.78	0.79	0.81	0.78	0.78		0.99	1		0.77	0.74		0.77							0.74	0.75	0.77	0.76					1			0.8					9
UMP-CMP kinase [Gallus gallus]	gi|71896025	CMPK1	22 kDa	0.03																													1	1	0.77	1													0
PREDICTED: apolipoprotein O [Gallus gallus]	gi|50730176	APOO	24 kDa	0.031	0.79				0.99	1	0.78	0.93									0.48												0.74							0.75	0.76								1
ras-related protein Rab-2A [Mus musculus]	gi|10946940	Rab2a	24 kDa	0.033	1	1	1	1	1	1	1	1	1	1	1	1	1	1	1	1	1	1	1	1	1	1	1	1	1	1	1	1	1	1	1	1	1	1	1	1	1	1	1	1	1	1	1	1	0
PREDICTED: sodium/potassium-transporting ATPase subunit alpha-1 [Meleagris gallopavo]	gi|326912857	ATP1A1	121 kDa	0.035	1	0.79	0.78	0.98	0.77	0.78	0.78	0.77	1	0.78	0.79	0.81	1	0.78	0.99	0.77	1	1	1	1	0.76	0.77	0.98	0.77	1	0.77	0.76	0.79	0.74	0.75	0.77	0.99	0.81	0.78	0.82	1	0.99	0.77	0.8	1	0.78	0.79	0.78	0.99	10
fumarate hydratase, mitochondrial [Gallus gallus]	gi|57530433	FH	54 kDa	0.036	1	1	1	1	1	1	1	1	1	1	1	1	1	1	1	1	1	1	1	1	1	1	1	1	1	1	1	1	1	1	1	1	1	1	1	1	1	1	1	1	1	1	1	1	7
dihydrolipoyl dehydrogenase, mitochondrial [Gallus gallus]	gi|71897021	DLD	54 kDa	0.037	1	1	1	1	1	1	1	1	1	1	1	1	1	1	1	1	1	1	1	1	1	1	1	1	1	1	1	1	1	1	1	1	1	1	1	1	1	1	1	1	1	1	1	1	8
fructose-bisphosphate aldolase A [Bos taurus]	gi|156120479	ALDOA	39 kDa	0.038	1	1	1	1	1	1	1	1	1	1	1	1	1	1	1	1	1	1	1	1	1	1	1	1	1	1	1	1	1	1	1	1	1	1	1	1	1	1	1	1	1	1	1	1	23
PREDICTED: outer dense fiber protein 1-like [Gallus gallus]	gi|50731804	ODF1	21 kDa	0.038			0.26		0.77	0.78	0.78	0.4	0.28	0.78	0.79	1		1	0.75	0.66	1	1	1	1	0.76	0.77	0.75	0.77	0.77	0.99	0.34		0.74	0.75	0.77	1	0.77	0.78		0.75	1	1	0.8			0.99	0.78	0.79	2
vitronectin precursor [Gallus gallus]	gi|46048795	VTN	52 kDa	0.038		0.41	0.49	0.39	0.34		0.66	0.32	0.49				0.6	0.44	0.47	0.57	0.77	1	1	0.74	0.36	0.27		0.57			0.51	0.61	1	1	1	1	0.67	0.54	0.68	0.32	0.95	0.41				0.63			0
casein kinase I isoform gamma-1 [Gallus gallus]	gi|94536815	CSNK1G1	52 kDa	0.039										0.99	0.79	0.81				1			0.77	1	0.25																								0
cytochrome c oxidase subunit 4 isoform 1, mitochondrial [Gallus gallus]	gi|71895513	COX4I1	20 kDa	0.04	1	1	1	1	1	1	1	1	1	1	1	1	1	1	1	1	1	1	1	1	1	1	1	1	1	1	1	1	1	1	1	1	1	1	1	1	1	1	1	1	1	1	1	1	5
PREDICTED: citrate synthase, mitochondrial-like [Gallus gallus]	gi|363747386	LOC100858903	43 kDa	0.041	1	1	1	1	1	1	1	1	1	1	1	1	1	1	1	1	1	1	1	1	1	1	1	1	1	1	1	1	1	1	1	1	1	1	1	1	1	1	1	1	1	1	1	1	11
PREDICTED: cytochrome c oxidase subunit 7C, mitochondrial-like [Gallus gallus]	gi|118104378	COX7C	7 kDa	0.041	1	0.99	1	0.77	1	1	1	0.98	1	1	1	1	1		0.75	1	1	0.75	1	1	1	1	0.76	1	1		0.76	0.79	1	1	0.77	0.77	1	0.99	0.82	1	1	1	1	0.99	1	1	0.78	1	7
PREDICTED: GTP-binding protein SAR1a [Gallus gallus]	gi|118092613	SAR1A	22 kDa	0.041				0.42		0.78	0.78	0.77	0.78	0.78	0.99	0.81	0.78					0.75		0.65	0.76	0.31	0.76		0.77	1	1	1	0.53	0.75	0.77	0.77		0.44		1									0
PREDICTED: heat shock 70 kDa protein 6-like [Monodelphis domestica]	gi|126306139	LOC100011711	71 kDa	0.042	0.79	0.79	0.78		0.77	1	0.99	1	0.58	0.78	0.79	0.78	0.56	0.59		0.75	0.44	1	1	0.74	0.54	0.77	0.75	0.51	0.77	1	0.72	1	0.74	0.44	0.99	1	0.81	0.78		0.69	0.76	1	0.77	0.8	0.78	0.79	0.78	0.79	1
PREDICTED: phospholipid scramblase 2 isoform 1 [Gallus gallus]	gi|118095086	PLSCR1	34 kDa	0.043		0.63			0.37	0.92	0.99		0.98	0.99	0.68										1	0.99	0.76						1	1	1	1													0
PREDICTED: uncharacterized protein LOC419830 [Gallus gallus]	gi|363743046	LOC419830	19 kDa	0.043	0.99	0.86	1	0.38	0.76	1	0.99	0.77	0.97	1	0.99	1	1	0.24	0.14	1	0.97	1	1	1			0.99		0.77	0.99	0.71	1	0.92	0.23	0.5	0.55	1	1	1	1			0.26	0.35	0.95	1	1	1	3
NADH dehydrogenase [Gallus gallus]	gi|19110803	NDUFS4	13 kDa	0.049	1	1	1	1	1	1	1	1	1	1	1	1	1	1	1	1	1	1	1	1	1	1	1	1	1	1	1	1	1	1	1	1	1	1	1	1	1	1	1	1	1	1	1	1	3
PREDICTED: LOW QUALITY PROTEIN: serine/threonine-protein phosphatase 2A catalytic subunit beta isoform-like [Cavia porcellus]	gi|348578310	LOC100720727	36 kDa	0.049	1	1	1	1	1	1	1	1	1	1	1	1	1	1	1	1	1	1	1	1	1	1	1	1	1	1	1	1	1	1	1	1	1	1	1	1	1	1	1	1	1	1	1	1	0
PREDICTED: dihydrolipoyllysine-residue succinyltransferase component of 2-oxoglutarate dehydrogenase complex, mitochondrial-like [Meleagris gallopavo]	gi|326920817	LOC100542845	47 kDa	0.05	0.55		0.79	0.78	1	1	1	1	0.98	1	0.33	1	1	1	1	1	0.99	1	1	1	1	1	0.59	1		1	0.51	1	0.98	1	0.83	1	1		1	0.98	0.99			1	0.78	1	1	1	0
PREDICTED: electron transfer flavoprotein subunit beta-like [Anolis carolinensis]	gi|327280790	LOC100566894	28 kDa	0.051			0.24	0.17						0.31	0.58	0.81	1	0.75	0.31			0.75		0.4		0.76				0.58		0.79		0.75	0.77	0.77	0.75	0.81	0.78	0.82	0.76	0.44	0.44		0.36	0.79		0.38	0
phosphatidylethanolamine-binding protein 1 [Gallus gallus]	gi|310772215	PEBP1	21 kDa	0.055	1	1	1	1	1	1	1	1	1	1	1	1	1	1	1	1	1	1	1	1	1	1	1	1	1	1	1	1	1	1	1	1	1	1	1	1	1	1	1	1	1	1	1	1	19
cytochrome b [Arborophila rufogularis]	gi|238550535	CYTB	43 kDa	0.055	0.64		1	0.34	0.77		0.78	0.77	0.71		0.31	0.47	0.63			0.63	0.7	0.75	0.74	0.77				0.76													0.15					0.79			0
PREDICTED: plasminogen [Gallus gallus]	gi|118088308	PEBP1	91 kDa	0.055					0.61	0.57	0.78	0.52													0.97	1	0.54	1																					0
PREDICTED: NAD-dependent malic enzyme, mitochondrial-like [Anolis carolinensis]	gi|327285220	ME2	64 kDa	0.057			0.66			0.39	0.62	0.23				0.65						0.62					1	1	0.77				0.74	0.64		0.57						0.77						0.64	0
PREDICTED: ubiquitin carboxyl-terminal hydrolase 5 isoform 2 [Gallus gallus]	gi|118083310	USP5	93 kDa	0.058	0.79		0.79		0.77		0.78		1	0.78	1	1	0.78	1	0.98	1	1	1	1	1	0.77	0.76	0.77	1	1		1	1	0.74	1	1	1	1	0.81	1		1	0.99	0.8	0.8	1	1	1	1	5
xaa-Pro dipeptidase [Gallus gallus]	gi|119331076	PEPD	55 kDa	0.064									0.78	0.78	1		0.78	0.94						0.69		0.76	0.99				0.56	0.94		0.39		0.77		0.81						0.8	0.78	0.79	0.78		0
PREDICTED: cytochrome b-c1 complex subunit 7-like isoform 2 [Gallus gallus]	gi|363730891	UQCRB	14 kDa	0.068	1	1	1	1	1	1	1	1	1	1	1	1	1	1	1	1	1	1	1	1	1	1	1	1	1	1	1	1	1	1	1	1	1	1	1	1	1	1	1	1	1	1	1	1	8
PREDICTED: solute carrier family 2, facilitated glucose transporter member 5 [Gallus gallus]	gi|363741844	SLC2A5	55 kDa	0.069	1	1	1	1	1	1	1	1	1	1	1	1	1	1	1	1	1	1	1	1	1	1	1	1	1	1	1	1	1	1	1	1	1	1	1	1	1	1	1	1	1	1	1	1	16
GMP reductase 1 [Gallus gallus]	gi|71895915	GMPR	37 kDa	0.069	0.79	0.77	1	1	0.98	1	0.99	0.77	0.78	1	1	0.98	1	1	1	1	1	1	1	1	1	1	1	1	1	0.99	1	1	1	1	1	1	1	1	1	1	1	1	0.99	1	1	1	1	1	3
PREDICTED: sideroflexin-1 [Gallus gallus]	gi|118097358	SFXN1	36 kDa	0.069	0.79	0.63		0.52	0.77		0.78	0.77					0.78				1	0.75	0.74		0.77																0.76		0.77						1
thioredoxin domain-containing protein 5 precursor [Gallus gallus]	gi|57530789	TXNDC5	46 kDa	0.072		1	0.79	0.78	0.98	0.2	0.16	0.98										0.75			0.77			0.44		0.98													0.8						0
PREDICTED: disintegrin and metalloproteinase domain-containing protein 32 [Gallus gallus]	gi|363742147	ADAM32	80 kDa	0.075	0.7		0.79			0.78	0.68	1									0.99	0.98	0.74	1										0.75	0.77				0.78								0.99	0.79	0
PREDICTED: LOW QUALITY PROTEIN: dynein heavy chain 1, axonemal [Gallus gallus]	gi|363738570	DNAH1	477 kDa	0.076					0.34													0.75																			0.76				0.78			1	0
peptidyl-tRNA hydrolase 2, mitochondrial [Gallus gallus]	gi|94536825	PTRH2	18 kDa	0.08	0.92				0.26				0.43	0.78			0.61		1		0.9	1	1	0.77	0.36	0.49			0.95		0.75	0.22		0.75	0.74	0.77	0.25	0.53		0.82		0.52		0.46	0.98	1	0.92	1	0
PREDICTED: cAMP-dependent protein kinase catalytic subunit alpha-like [Oreochromis niloticus]	gi|348508972	LOC100700452	41 kDa	0.081	0.79		0.79	0.77	0.77	0.98	0.98	0.63	1	0.78	0.79	0.81	0.78	0.99	1	0.99	0.77	0.75	0.98	0.43		0.76		0.76	0.77	0.59	0.76	0.67	0.74	0.75	0.51	0.98	1	1	0.99	1	0.76	0.99		0.8	0.78	0.79	0.78	0.79	2
PREDICTED: isochorismatase domain-containing protein 1-like [Gallus gallus]	gi|118104237	ISOC1	32 kDa	0.087												0.98						0.98	0.74	1													0.31		0.32		0.98	0.77		0.32		0.79	0.7	0.79	0
apoptosis-inducing factor 1, mitochondrial [Gallus gallus]	gi|55926141	AIFM1	65 kDa	0.096	1	1	1	1	0.99		0.78	1	0.78	0.78		0.81	0.98	1	1	1	1	1	0.98	0.82			0.27	0.2	1	1	1	1	1		0.77	0.77	1	1	1	1	1	1	1	1	1	1	1	1	1
Chain C, Avian Mitochondrial Respiratory Complex Ii At 1.8 Angstrom Resolution	gi|110590576		15 kDa	0.096					0.18	0.78		0.77					0.95		1		0.54		0.99			0.99		0.99				0.28					1	0.81		0.82	0.15		0.19	0.8		0.98	0.99	0.79	0
PREDICTED: delta(3,5)-Delta(2,4)-dienoyl-CoA isomerase, mitochondrial-like, partial [Meleagris gallopavo]	gi|326936041	LOC100550981	17 kDa	0.097	1	0.99	1	1	1	1	1	1	1	1	1	1	1	1	1	1	1	1	1	1	1	1	0.77	1	1	1	1	1	1	1	1	1	1	1	1	1	1	1	1	1	1	1	1	1	2
60 kDa heat shock protein, mitochondrial precursor [Gallus gallus]	gi|61098372	HSPD1	61 kDa	0.1	1	0.77	0.64	0.99	1	0.42	1	1	0.78	0.7	0.49	1	1	0.98	1	0.99	1	0.93	0.68	0.53	0.77	1	0.98	0.65	1	1	0.98	1	0.74	0.69	0.98	1	1	0.81	1	0.99		0.77	0.27	0.88	0.77	0.23	0.77	0.97	2
ATP synthase F0 subunit 8 [Gallus gallus]	gi|198401599	ATP8	5 kDa	0.1	0.79	0.77	0.79	1	0.77	1	1	1	0.78	0.78	0.79	0.98	0.78	0.2	0.77	0.78	1	0.75		0.99	0.77	0.76	0.77	0.99	0.77	0.98		1	0.74	1	0.77	1	0.75				1	0.77	0.8	0.8	0.78	0.99	0.78	0.79	1
ADP/ATP translocase 3 [Gallus gallus]	gi|54020693	SLC25A6	33 kDa	0.1					0.58	0.78	0.24						1							0.68					0.77								0.98	0.99	0.78		0.17				0.52	0.79		0.79	0
PREDICTED: 2,4-dienoyl-CoA reductase, mitochondrial [Gallus gallus]	gi|50731694	DECR1	36 kDa	0.11	0.79	0.99	1	1	1	1	1	0.77	1	1	0.98	0.81	1	1	1	0.78	1	1	1	1	0.98	1	0.73	1	1	1	1	0.61	0.3	0.75	0.97	0.97					1	1	0.3	1	0.5	1	1	1	2
10 kDa heat shock protein, mitochondrial [Gallus gallus]	gi|45384204	HSPE1	11 kDa	0.11	0.77	0.56	1	0.69	1	1	1	0.99	0.69	0.78	0.79		0.56	0.98	0.98	0.73		0.98	1	0.77	0.99	0.93	0.26	0.76	0.77	0.99	0.43	1		0.98	0.71	0.39	0.99	1	0.96	0.51	0.76	0.99	1	1	1	1	0.76	1	1
ubiquitin carboxyl-terminal hydrolase isozyme L1 [Gallus gallus]	gi|122692295	UCH-L1	25 kDa	0.11	1	0.77	0.79	0.78	0.99	0.78	0.65	0.98	0.78	0.78	0.79	0.81	0.78		0.77		0.98	0.75	0.74	0.64			0.77	0.76	1	1		0.79	0.74		0.77	0.47	1	1	1	1	0.76	0.77	0.8		0.78	0.79	0.99	0.99	1
delta-1-pyrroline-5-carboxylate dehydrogenase, mitochondrial [Gallus gallus]	gi|355390334	ALDH4A1	61 kDa	0.11		0.77			0.77		0.48			0.65	0.79	0.81	0.78	1	1	1				0.77	0.77		0.77	0.76	0.77	0.99	0.94	1				0.77	0.75	0.81	0.99				0.8			0.79			0
Chain E, Chicken Cytochrome Bc1 Complex Inhibited By An Iodinated Analogue Of The Polyketide Crocacin-D	gi|196049779		21 kDa	0.12	1	1	1	1	1	1	1	1	1	1	1	1	1	1	1	1	1	1	1	1	1	1	1	1	1	1	1	1	1	1	1	1	1	1	1	1	1	1	1	1	1	1	1	1	8
protein DJ-1 [Gallus gallus]	gi|45383015	PARK7	20 kDa	0.12	0.59	0.77	0.79	1	0.77	0.78	0.78	0.5	0.78	1	1	0.81	1	0.75	1	1	1	0.75	1	1	0.77	0.76	0.77	0.76	1	0.99	0.76	1	0.19	0.28	0.77	0.77	0.75	0.81	0.78		0.76	0.99			0.78	0.79	0.78	0.79	0
PREDICTED: enoyl-CoA delta isomerase 1, mitochondrial [Gallus gallus]	gi|363739726	CCT8	34 kDa	0.13	1	1	1	1	1	1	1	1	1	1	0.99	0.99	1	1	1	1	1	1	1	1	1	1	1	1	1	1	0.76	1	1	0.75	0.99	0.77	1	1	1	1	1	1	1	1	1	1	1	1	4
dynein, axonemal, light chain 1 [Gallus gallus]	gi|314122195	SLC25A4	22 kDa	0.13	0.77	0.35	0.79	0.6			0.61		0.89		0.79		0.78		0.77		0.73	0.75	0.74	0.77		1	0.77	1	0.77	0.77		0.79	1	1		0.77				0.82	1	0.99	0.46	0.8		1	0.65	1	0
ADP/ATP translocase 1 [Gallus gallus]	gi|57530120	HIBADH	33 kDa	0.13							0.18						0.78		0.77							0.76			1			0.79					1	0.81	0.78		0.76	0.77				1	0.78		0
T-complex protein 1 subunit theta [Gallus gallus]	gi|52138673	CCT8	59 kDa	0.13				0.78		0.78	0.78	0.77	0.78			0.99	0.78	0.75	0.77	0.78	0.77	0.75		0.77		1	0.77	0.76	0.77	0.77	0.76	0.79	0.74	0.75		0.56	1		0.78		0.76	0.77	0.63	0.8		0.79			0
3-hydroxyisobutyrate dehydrogenase [Gallus gallus]	gi|57530712	HIBADH	35 kDa	0.13					0.77		0.57	1	0.78		0.76		0.78	0.75				0.75	0.74	0.77					0.77	0.77	0.15		0.74			0.77					0.76	0	0.61	0.41					0
trifunctional enzyme subunit alpha, mitochondrial [Gallus gallus]	gi|45384238	HADHA	83 kDa	0.14	1	1	1	1	1	1	1	1	1	1	1	1	1	1	1	1	1	1	1	1	1	1	1	1	1	1	1	1	1	1	1	1	1	1	1	1	1	1	1	1	1	1	1	1	14
heat shock 70 kDa protein 8 [Ictalurus punctatus]	gi|90103366		10 kDa	0.14	0.79	0.77	0.92	0.99	0.98	0.98	0.98	0.77	1	0.99	0.79	0.81	0.78	0.75	0.99	0.78	0.99	1	0.99	0.77	0.77	0.76	1	0.76	0.99	1	0.76	1	0.99	0.75	0.77	1	0.75	0.81	0.78	0.2	1	1	1	1	0.72	0.99	0.78	0.79	1
PREDICTED: protein NipSnap homolog 1 [Gallus gallus]	gi|363740105	NIPSNAP1	33 kDa	0.14	1	0.99	1	0.99	1	0.78	0.78	0.77	0.78	0.78	0.79	0.81	0.78	0.98	0.77	0.78	1	1	0.74	0.99	0.77	0.76	0.77	0.76	1	0.77	0.76	0.79	0.74	0.34	0.77	0.77	1	0.99	0.99	0.82	1	1		0.8	1	0.79	0.78	0.79	3
D-dopachrome decarboxylase [Gallus gallus]	gi|71897241	DDT	13 kDa	0.14	0.47	0.3	0.85	0.99	0.49		0.97		1	0.78	0.99			0.75	0.5		0.45	0.98	0.46		0.69	0.76	0.99	0.76	0.99		0.44	0.99			0.66	0.99	0.28	0.98	0.91	0.58	0.32	1	0.26			0.54	0.6	1	0
up-regulated during skeletal muscle growth protein 5 [Gallus gallus]	gi|354721164	USMG5	7 kDa	0.14	0.79				0.77	0.78	1			0.78		0.27	0.69		1				0.74		0.28	0.99			0.77	0.31								0.61	0.78		0.6		0.98			0.79	0.26		1
PREDICTED: 3-hydroxyacyl-CoA dehydrogenase type-2, partial [Gallus gallus]	gi|363746869	HSD17B10	22 kDa	0.15	1	0.99	1	1	0.77	1	1		1	1	1	1	1	0.75	1	1	1	1	1	1	1	1	0.98	1	1	1	1	1	1	1	0.77	0.99	1	1	0.78	1	1	1	0.8	1	1	1	1	1	8
cytosol aminopeptidase [Gallus gallus]	gi|71897015	LAP3	56 kDa	0.15	1	0.97	1	0.99	1	1	1	1	1	1	1	1	1	1	1	0.52	1	1	1	1	1	1	1	1	1	1	1	0.99	1	1	1	1	0.75	1	1	0.82	1	1	1	1	0.78	1	1	1	2
PREDICTED: S-formylglutathione hydrolase isoform 1 [Gallus gallus]	gi|363729502	ESD	32 kDa	0.15	0.61			0.71	0.33	0.78	0.64	0.77	0.78	0.78	0.98	0.73	0.99	0.75	0.77	0.98	0.28		0.58	0.49	0.77	0.19		0.31	1	0.5			1	0.31	0.31	0.56	0.75		0.16	0.28	1	0.15	0.34	0.71			0.61		0
NADH dehydrogenase [ubiquinone] 1 alpha subcomplex subunit 12 [Gallus gallus]	gi|296090732	NDUFA12	17 kDa	0.17	0.79	1	0.79	1	1	1	1	1	0.78	0.78	0.79	1	0.78	1	1	0.78	1	1	1	0.77	0.77	0.76	0.77	0.76	1	1	1	0.79	0.74	0.75	0.77	1	0.75	1	1	0.82	0.76	1	0.8	0.8	1	1	1	1	2
PREDICTED: cullin-associated NEDD8-dissociated protein 1-like isoform 1 [Anolis carolinensis]	gi|327279871	LOC100557705	136 kDa	0.17			0.79		0.77	0.78		1		0.78	0.79	1		0.16	0.25	0.39							0.17	0.76		0.36	0.76	1	1		0.77	1		0.81		0.42				0.8		0.34			0
PREDICTED: hydroxyacyl-coenzyme A dehydrogenase, mitochondrial [Gallus gallus]	gi|118090053	HADH	34 kDa	0.18	0.79	0.99	0.99	1	1	1	1	0.99	1	1	1	1	1	1	1	1	1	1	1	1	0.99	1	1	1	1	0.99	1	1	1	1	1	0.77	1	1	1	1	1	1	0.64	1	0.43	1	0.66	0.79	2
PREDICTED: aldo-keto reductase family 1 member B10-like [Meleagris gallopavo]	gi|326912357	LOC100545821	36 kDa	0.18		0.77	0.79	0.78	0.77	0.98	0.99	0.36	1	1	1	0.98	1	0.98	1	1	1	1	1	0.94	0.77	1	0.68	1	0.77	0.94	0.73	1	0.43	0.75	1	0.63	0.75	0.59	1	1	0.76	0.77	0.98	0.99	0.78	1	0.31	1	0
PREDICTED: LOW QUALITY PROTEIN: calcium-binding mitochondrial carrier protein Aralar1 [Gallus gallus]	gi|363736202	SLC25A12	76 kDa	0.18	0.26	0.98		0.78		0.78	0.78	0.15		0.39		0.81		1	0.77	0.78							0.3	1					0.71								0.76	0.77						0.38	0
PREDICTED: transforming protein RhoA-like isoform 2 [Nomascus leucogenys]	gi|332215962		22 kDa	0.19	0.79	0.77	0.79	0.78	0.77	0.78	0.78	0.98	0.78	0.78	0.79	0.81	0.78	0.75	0.77	0.78	0.77	0.75	0.74	1	0.77	0.76	0.77	0.76	0.77	0.77	0.76	0.98	0.74	0.75	0.77	0.77	0.75	0.81	0.78	0.69	1	0.77	1	0.8	1	0.79	0.78	0.79	1
protein disulfide-isomerase A3 precursor [Gallus gallus]	gi|45383890	PDIA3	56 kDa	0.19	0.79					0.78		1	0.78		1	1	0.78	1	0.68	0.99		0.16						0.4					0.58			0.72	0.94				0.76						0.54	1	1
PREDICTED: zona pellucida-binding protein 1 [Gallus gallus]	gi|118086614	ZPBP	38 kDa	0.2	0.79	0.56	1	0.78	0.77	0.78	1	1	1	0.78	1	1	1	0.99	1	1	1	1	1	1	1	0.31	1	1	1	1	1	1	1	1	0.77	0.99	1	1	1	1	1	1	0.99	1	0.99	1	1	1	1
PREDICTED: uncharacterized protein LOC419947 [Gallus gallus]	gi|118102830	EFCAB3	86 kDa	0.2	0.79		0.79							0.78		0.81	0.78		0.77		0.77		0.74		0.77	0.76		1			0.76				0.26		1	0.81		0.82	0.76	0.77		0.8	0.78	0.45			2
PREDICTED: microsomal glutathione S-transferase 3 isoform 2 [Gallus gallus]	gi|50751077	MGST3	16 kDa	0.21	1	0.98	0.79	0.78	1	1	1	1	0.78	1	0.79	0.81	0.66	1	1	1	1	0.74	1	0.99	1	1	0.99	0.99	1	0.77	1	0.79	1	1	1	1	1	1	1	0.99	0.76	0.77	1	0.8	1	1	1	1	3
PREDICTED: NADH dehydrogenase [ubiquinone] 1 alpha subcomplex subunit 6 [Gallus gallus]	gi|118082637	NDUFA6	14 kDa	0.21	0.48	0.99	0.98	0.23		1	1	0.72	0.99	0.98	0.98		1	0.99	0.99	0.97	0.15	0.75	1	1		0.26	0.92	0.64	0.99	0.38	0.71	0.99	0.9	0.75	0.77	0.77	0.99	0.81	1	0.82		0.63		0.41		0.99	0.78		0
PREDICTED: trypsin inhibitor ClTI-1-like [Gallus gallus]	gi|118090191	LOC770729	9 kDa	0.21			0.79	0.78	0.77	0.78	0.78	0.77	0.78	0.78	0.79	0.81	0.78	0.75	0.73	0.78	1	0.96	0.74	0.77	1	0.76	0.76	0.98	0.77	0.77	0.76	0.71		0.75	0.75	0.77	0.75	0.81	0.78	0.82	0.76	0.77	0.8	0.8	1	0.79	0.78	0.79	0
T-complex protein 1 subunit alpha [Gallus gallus]	gi|57530301	TCP1	60 kDa	0.21	0.79		0.79					0.77				0.81	1		1	0.78		0.75						0.76					0.74				0.75	0.81	0.78	0.82								0.79	2
PREDICTED: receptor expression-enhancing protein 6-like [Gallus gallus]	gi|363743800	LOC100858898	8 kDa	0.21	0.69		0.79	0.18		0.78	0.78	1	0.78			1			0.77							0.6		0.99													0.72	0.98						0.78	0
T-complex protein 1 subunit eta [Gallus gallus]	gi|71895883	CCT7	60 kDa	0.22					0.98		0.78		0.78	0.78	0.99		0.21	0.75	1	0.55		0.75	0.74	0.77	0.98	1	0.77	0.76	0.77		0.76	0.79		0.75	0.63	0.77			1	0.82		0.65		0.66	0.71	0.76	0.78	0.79	0
PREDICTED: aconitate hydratase, mitochondrial-like [Meleagris gallopavo]	gi|326912035	LOC100546629	86 kDa	0.23	1	1	1	1	1	1	1	1	1	1	1	1	1	1	1	1	1	1	1	1	1	1	1	1	1	1	1	1	1	1	1	1	1	1	1	1	1	1	1	1	1	1	1	1	26
PREDICTED: glutaryl-CoA dehydrogenase, mitochondrial-like, partial [Gallus gallus]	gi|363745828	LOC771098	25 kDa	0.23	0.79	0.99	0.79	0.78	0.77	0.78	0.78		0.78	0.78	0.79	0.81	0.78	1	0.77	0.78	0.77	0.75	0.74	0.77	0.77	0.76	0.77	0.76	0.77	0.77	0.76	0.79	0.74	0.98	0.77	0.77	0.99	0.81	0.78	0.82	1	0.77	0.98	1	0.78	0.79	0.78	0.99	3
PREDICTED: protein phosphatase 1 regulatory subunit 7 [Gallus gallus]	gi|363736976	PPP1R7	40 kDa	0.23	0.79		1	0.78		0.78	0.39	0.62	1	0.78	0.99	1	0.78		0.77	0.51	0.77	0.51	0.99	0.77	0.58	0.76	0.77	1	0.74	0.77	0.99	0.79	1	0.47	0.77	1	0.75	0.7	0.53	0.78	0.76	0.77	0.59	0.8	0.63		0.78	0.79	1
transmembrane protein 14C-like [Gallus gallus]	gi|374532787	LOC420860	11 kDa	0.23					0.57						1		0.78	0.53	0.98		0.77	0.38	0.57				0.98	0.19	0.16				0.22				0.98	0.98				0.99				0.79		0.99	0
PREDICTED: ATP synthase subunit epsilon-like protein, mitochondrial-like [Gallus gallus]	gi|118100846	ATP5E	6 kDa	0.24	1	1	1	1	1	1	1	1	1	1	0.99	1	1	1	1	1	1	1	1	1	1	1	1	1	1	0.77	1	1	1	1	1	0.77	1	1	1	1	1	1	0.8	1	1	1	0.99	0.79	2
protein NipSnap homolog 2 [Gallus gallus]	gi|71897071	GBAS	33 kDa	0.24	1	0.6	1	1	0.99	1		1	0.98	1	0.98	0.81	1	0.61	1	1	0.77	1	1	0.77	1	1	0.7	1	1	1	0.7	1	0.22	0.49	0.75	0.77	1	0.81	1	0.82	0.99	1	0.56	0.46	0.47	1		0.29	2
NADH dehydrogenase [ubiquinone] 1 beta subcomplex subunit 8, mitochondrial precursor [Gallus gallus]	gi|57529832	NDUFB8	22 kDa	0.25	1	0.77	1	1	1	1	1	0.99	1	1	1	1	0.78	1	0.99	0.78	0.77	1	1	1	0.77	0.76	1	0.76	1	1	0.76	0.79	0.74	1	0.77	1	1	0.81	0.78	0.82	0.76	0.77	0.8	0.8	1	0.79	0.78	0.98	2
sodium/potassium-transporting ATPase subunit beta-1 [Gallus gallus]	gi|45382943	ATP1B1	35 kDa	0.25		0.64			0.66	0.78	0.78	1	0.78	0.78	0.95	0.8		1	0.77		0.77	1	1	0.99	0.77		0.77	0.98			0.76		1	0.75		1	0.54	0.81		0.77	0.76	0.77		0.6		0.79	1	0.44	0
heat shock protein 108 [Gallus gallus]	gi|14579649		91 kDa	0.25						1	0.99	0.77		1	1	0.81			1	0.78		0.75	0.74			0.76	0.77	0.76				0.27		0.75		0.77				0.82						0.99	0.78		0
NEDD8-conjugating enzyme Ubc12 [Salmo salar]	gi|291190628	UBC12	21 kDa	0.26	0.79		1	0.26		0.78		0.72	0.78	0.99	0.79	1	0.98		0.77	1		0.75	0.74	0.77					0.77	1		1	0.74			0.77	0.66	1	0.33	1		0.77	0.8	0.8		0.79	1	0.79	1
GTP-binding nuclear protein Ran [Gallus gallus]	gi|45383966	RAN	24 kDa	0.28	0.79	0.77	1	1	0.77	0.78	0.67		1	1	1	1	0.96	0.98	1	1	0.98	0.75	1	1	1			0.64	1	1	0.98	1	0.66	0.99	1	0.77	0.75	0.81	0.98	1	0.98	1	0.99	0.99	0.58	1	0.75	0.79	1
PREDICTED: serine/threonine-protein phosphatase PP1-alpha catalytic subunit-like [Meleagris gallopavo]	gi|326936157	LOC100550782	39 kDa	0.28	0.79	0.67	0.77	0.78	0.77	0.75	0.75	0.77	0.98	1	0.74	1	0.67	0.75	0.57	0.78	0.75	1	0.74	0.77	0.77	0.76	0.77	1	0.77	1	0.71	0.79	0.74	0.75	0.77	1	0.75	0.81	0.78	0.82	0.76	1	0.8	0.8	0.78	0.79	1	0.67	2
serpin B6 [Gallus gallus]	gi|57530448	SERPINB6	43 kDa	0.28	0.71			0.99			0.71			0.18	0.79	0.28	0.98	0.75	0.77	0.2	1	0.15		1			0.32		0.77			0.79							0.78		0.76		0.49			0.79	0.42		0
cytochrome c [Gallus gallus]	gi|118405198	CYCS	12 kDa	0.29	1	1	1	1	1	1	1	1	1	1	1	1	1	1	1	1	1	1	1	1	1	1	1	1	1	1	1	1	1	1	1	1	1	1	1	1	1	1	1	1	1	1	1	1	20
ATP synthase subunit f, mitochondrial [Gallus gallus]	gi|380714670	ATP5J2	10 kDa	0.29	1	0.99	1	1	1	1	1	1	0.99	1	1	0.99	1	0.75	1	0.99	1	1	1	1	1	1	1	1	0.36	1	1	1	1	1	1	1	1	0.49	0.99	1	1	0.98	0.94	1	0.98	0.99	1	1	2
PREDICTED: sperm acrosome membrane-associated protein 1 [Gallus gallus]	gi|118088829	SPACA1	27 kDa	0.29	0.79		0.61		0.77	0.78	0.96	0.77	0.71	0.62		0.81	1	1	0.98	0.78	1	0.75	0.99	0.98		0.24	0.77	0.76	1		0.76	1	0.74	0.75		0.77	0.75	0.81		1	0.99	0.77			0.73	0.79	0.99	0.79	2
transitional endoplasmic reticulum ATPase [Gallus gallus]	gi|113206112	VCP	89 kDa	0.32	1	0.77	1	1	1	1	1	1	0.99	1	1	0.81	1	1	1	1	0.77	0.75	0.74	1	1	0.98	1	1	0.77	1	1	1	0.74	1	0.98	1	1	1	1	0.82	0.76	1	1	0.99	1	1	0.77	1	4
PREDICTED: sperm-associated antigen 17 [Gallus gallus]	gi|363728414	SPAG17	236 kDa	0.33		0.48			0.44	0.78		0.42	1	0.78	0.18	0.81	1		0.25	0.73	0.77	0.97	0.74	0.77		0.76		0.99	0.99	0.23		0.46	0.7					0.81			0.76	0.77		0.99					0
PREDICTED: pyridoxal kinase [Gallus gallus]	gi|363728772	PDXK	35 kDa	0.33				0.44			0.33					0.61	0.48			0.64		0.75		0.35						0.77		0.79		0.87		1		0.81				0.77	0.7					0.57	0
heat shock 70 kDa protein 4L [Gallus gallus]	gi|60302800	HSPA4L	95 kDa	0.34	0.79		0.79	0.16	0.3		1	1	0.6	0.99	0.79	0.81	0.78	0.75			0.77	0.98		0.96	0.23	0.45		0.53	0.77	1		0.79				1		0.81	0.78					0.8	0.33		0.7		1
PREDICTED: cytochrome c oxidase subunit 5A, mitochondrial isoform 3 [Gallus gallus]	gi|363737488	COX5A	15 kDa	0.37	1	1	1	1	1	1	1	1	1	1	1	1	1	1	1	1	1	1	1	1	1	1	1	1	1	1	1	1	1	1	1	1	1	1	1	1	1	1	1	1	1	1	1	1	5
PREDICTED: inositol monophosphatase 1 [Gallus gallus]	gi|118087111	IMPA1	30 kDa	0.37			0.98	0.78	0.49	0.72	0.94		1	1	1	0.89	1	0.99	1	1	1	0.58	1	1	0.99	0.96	0.99		1	1	0.99	1	0.35	1	0.45	0.72	0.99	0.79	0.98	0.99	1	0.77	0.79	0.99	1	1	0.99	0.74	0
PREDICTED: importin-5 [Gallus gallus]	gi|363729116	IPO5	129 kDa	0.38	1	1	1	1	1	1	1	1	1	1	1	1	1	1	1	1	1	1	1	1	1	1	0.98	1	1	1		1	1	1	1	1	1	1	1	0.99	1	1	0.68	1	1	1	1	1	8
3-hydroxyisobutyryl-CoA hydrolase, mitochondrial [Gallus gallus]	gi|71895123	HIBCH	43 kDa	0.38						1	0.37	0.99					0.78	0.73		0.78						0.76	0.77		0.77	0.77	0.76						0.68	0.45			0.44	0.77		0.8		0.79	0.74		0
PREDICTED: xaa-Pro aminopeptidase 1 [Gallus gallus]	gi|118092977	XPNPEP1	70 kDa	0.4	0.23	0.41	0.23	0.78			0.99	0.65	0.98	0.18	0.88	0.99				0.43		0.66	0.5	0.98	0.66		0.18	0.24	0.24	0.77	0.19	0.46	0.25	0.31		1					0.99		0.52	0.96	0.78		0.27	0.18	0
T-complex protein 1 subunit epsilon [Gallus gallus]	gi|60302774	CCT5	60 kDa	0.42			0.79			0.43	0.78				0.79	0.73			1			0.74			0.4	0.63		0.18	0.77							0.2	1	1	0.66	0.82	0.76					0.79			0
succinyl-CoA ligase [ADP/GDP-forming] subunit alpha, mitochondrial [Gallus gallus]	gi|61097981	SUCLG1	35 kDa	0.43	0.79	0.77	0.79	0.78	1	0.78	0.78	0.77	0.99	0.78	0.79	0.81	1	1	1	0.78	1	1	1	1	0.77	0.76	0.77	0.76	1	1	1	0.98	0.74	0.75	0.77	0.77	1	0.99	1	0.82	1	0.77	0.98	0.8	1	0.99	0.78	1	3
nucleoside diphosphate kinase [Gallus gallus]	gi|45384260	NME2	17 kDa	0.43					0.77			0.15	0.78				0.78				0.77				0.77												1				0.76				1	1		0.47	0
isoleucine--tRNA ligase, mitochondrial precursor [Gallus gallus]	gi|57530344	IARS2	112 kDa	0.44	1	0.98	1	0.99	1	1	1	1	1	1	0.79	0.81	1	0.28	1	0.99	0.77	1	1		1	1	1	1	1	1	1	0.79	0.98	0.75	0.43	1	1	1	0.78		1	1			1	1	0.99	0.79	6
PREDICTED: ATP synthase subunit gamma, mitochondrial isoform 2 [Gallus gallus]	gi|363727400	ATP5C1	33 kDa	0.45	1	1	1	1	1	1	1	1	1	1	1	1	1	1	1	1	1	1	1	1	1	1	1	1	1	1	1	1	1	1	1	1	1	1	1	1	1	1	1	1	1	1	1	1	9
PREDICTED: peroxiredoxin-1 isoform 1 [Gallus gallus]	gi|118094464	PRDX1	22 kDa	0.47									1	0.99	0.9		0.28		0.99	0.76	0.23		0.19			0.61			0.54	0.28	1							0.29							0.31				0
protein-L-isoaspartate(D-aspartate) O-methyltransferase [Gallus gallus]	gi|71895805	PCMT1	25 kDa	0.5	0.79	0.77		1	0.77			0.77	0.78			0.81		0.75			1			0.77			0.77		0.22	1		0.79				0.77	0.75				0.76						0.78		1
cell division control protein 42 homolog isoform 1 [Homo sapiens]	gi|4757952	CDC42	21 kDa	0.51	0.79				0.77			0.7		0.22	0.33			0.68	0.45	0.78	1	0.45	0.74	0.99	0.77		0.38			1						0.64	0.22		0.74		0.99	0.73	0.79		0.78		0.78		1
26S proteasome non-ATPase regulatory subunit 9 [Gallus gallus]	gi|57525182	PSMD9	23 kDa	0.51		0.37												1			0.3								0.6								0.66				0.41				0.67	0.79	0.47		0
hypothetical protein RCJMB04_24c15 [Gallus gallus]	gi|53134979		12 kDa	0.54	0.79	0.28	1	1	1	1	1	1	1	1	0.79	1	1	1	1	1	1	0.41	0.74	0.6	1	0.76	1	1	1		1	1	1	0.99	0.77	0.21	1	1	1	1	1	1	1	1	1	1	1	0.98	1
PREDICTED: similar to solute carrier family 25 (mitochondrial carrier oxoglutarate carrier), member 11, partial [Taeniopygia guttata]	gi|224144615	LOC100224412	26 kDa	0.55	0.79	0.77	0.47	0.78	0.77	0.78	0.98	0.77	1	0.78	0.79	0.81	0.78	0.75	0.77	0.78	0.77	0.75	0.24	0.77	0.77	0.98	0.77	0.76	0.77	0.77	0.76	0.79	1	0.24	0.77	0.77	1	0.59	0.78		0.76	0.77		0.8	0.78	0.22	0.78	0.79	2
PREDICTED: enoyl-CoA delta isomerase 2, mitochondrial isoform 1 [Gallus gallus]	gi|118086443	ECI2	44 kDa	0.56	0.49	0.25		0.78	0.77		0.78	1		0.78	0.5	1		0.98	1		0.71	0.68	1	1	0.99	0.98	0.77		0.77	0.57	0.76	1	1	0.54	0.87	0.77	1	1	1		0.76	0.98			1	0.98	1	0.73	0
ubiquitin-conjugating enzyme E2 N [Homo sapiens]	gi|4507793	UBE2N	17 kDa	0.59	0.79	0.77		0.18	0.77			0.77	0.78	0.39		0.71	0.78	0.75	0.75	0.78	0.77	1		0.98	0.77			0.76	0.77	0.99		0.99	0.74			0.15	0.99	1	0.78	0.98	0.76	0.22	0.8		0.99	0.79	0.78	0.99	2
PREDICTED: stomatin-like protein 2-like [Anolis carolinensis]	gi|327288859	LOC100555502	40 kDa	0.6	1	0.55			0.96		0.78	0.99	0.78		1	0.31	0.78	0.85			1		0.74	0.49	0.99		0.72	0.76	1	1		0.79	0.99				0.75	0.81	0.77					0.38	0.98	0.6	0.78		3
short-chain specific acyl-CoA dehydrogenase, mitochondrial [Gallus gallus]	gi|57525201	ACADS	45 kDa	0.6		0.74		0.7									0.78							1	0.77		0.31	0.56		0.37		0.68					1	0.81			1	0.99			0.72		1	0.53	0
PREDICTED: beta-2-glycoprotein 1 [Gallus gallus]	gi|118099767	APOH	39 kDa	0.6								0.77				1									0.23			0.76																					0
adenylate kinase isoenzyme 1 [Gallus gallus]	gi|46048771	AK1	22 kDa	0.61				0.98		0.78	0.78			0.78	0.79		1	0.96	1	0.78		0.42		0.77		0.29	0.77		1			0.47		0.75	0.77	0.77		0.81	0.67	0.82		0.77	0.8	0.8		0.79	0.78	0.79	0
PREDICTED: aquaporin-7 [Gallus gallus]	gi|363744277	AQP7	35 kDa	0.62	1	1	1	1	0.77	1	1	0.77	1	1	1	1	1	1	1	1	1	1	1	1	1	1	1	0.76	1	1	1	1	1	1	1	1	1	1	1	1	1	1	1	1	1	1	1	1	3
PREDICTED: NADH dehydrogenase [ubiquinone] 1 alpha subcomplex subunit 4 [Gallus gallus]	gi|363730012	NDUFA4	9 kDa	0.63	1	1	1	1	1	1	1	1	1	1	1	1	1	1	1	1	1	1	1	1	1	1	1	1	1	1	1	1	1	1	1	1	1	1	1	1	1	1	1	1	1	1	1	1	3
histidine triad nucleotide-binding protein 1 [Gallus gallus]	gi|45382717	HINT1	14 kDa	0.64	0.5	0.62	1	1	0.6	0.98	0.99	0.77	1	1	1	0.88	1	0.98	1	1	1	1	1	1	0.76	1	0.77	0.27	0.96	0.98	1	1	1	0.39	1	0.77	1	0.99	0.99	1	0.99	0.99	0.98	1	1	1	1	1	0
fructose-bisphosphate aldolase C [Gallus gallus]	gi|330417943	ALDOC	39 kDa	0.69	0.79	0.98	0.17	0.99			0.78		0.72	0.98	0.98	0.47	0.78	0.6	0.99		0.18	0.75	0.99	0.29		1	0.5	1	1	0.99	0.3	0.98	0.74			1	0.75	1	0.99		0.76	0.99				0.99	0.99	0.98	1
PREDICTED: oligoribonuclease, mitochondrial [Gallus gallus]	gi|50760099	REXO2	27 kDa	0.69					0.77		0.65		0.74		1		0.78	0.55	0.5	0.78				0.71	0.77	0.43	0.77		0.32		0.76	0.79				0.56		0.81	0.78			0.77			0.78	0.79	0.78		0
NADH dehydrogenase [ubiquinone] 1 alpha subcomplex subunit 13 [Mus musculus]	gi|12963633	NDUFA13	17 kDa	0.69			0.79			1	0.78	1				0.81	0.78		0.77			0.75	0.74	0.28				0.76				0.99				0.77		1		0.82		0.77		0.46		1	1		0
dihydropyrimidinase-like 2 [Xenopus (Silurana) tropicalis]	gi|189230282	DPYS12	71 kDa	0.69			0.27		0.77	0.78											0.77		0.53				0.28	0.76	0.7	0.77				1						0.47	0.76								0
Chain B, Avian Respiratory Complex Ii With Oxaloacetate And Ubiquinone	gi|85544001		29 kDa	0.7	1	1	1	1	1	1	1	1	1	1	1	1	1	1	1	1	1	1	1	1	1	1	1	1	1	1	1	1	1	1	1	1	1	1	1	1	1	1	1	1	1	1	1	1	4
PREDICTED: meckelin-like [Gallus gallus]	gi|363730880	TMEM67	110 kDa	0.7	0.99		0.98			0.78	0.78	0.77	0.78	0.78	0.79	0.81	0.78		1	0.78	0.24	0.75	0.74	0.77		0.76	0.77	0.76	1	0.77	0.76	1		0.75	0.77		0.99	0.81	0.78	0.82	0.76	0.77		0.8		0.79	1	0.79	1
T-complex protein 1 subunit zeta [Gallus gallus]	gi|57525300	CCT6A	58 kDa	0.71				0.78	0.77		0.99	0.8			0.96	0.81	1		0.96	0.78					0.77		1	0.99	1						0.33	0.77	1		0.78		0.76	0.77	0.8		0.49	0.19			0
PREDICTED: pseudouridine-5'-monophosphatase [Gallus gallus]	gi|363728910	HDHD1	26 kDa	0.71	0.54									0.78					0.99		0.27	1	0.74	0.27		0.76			0.77		0.28	0.79	0.32	0.75	0.77			1	0.64	1		0.65		0.39		1		0.46	0
PREDICTED: putative uncharacterized protein C16orf96-like [Gallus gallus]	gi|363739673	LOC768955	61 kDa	0.73	1		0.99	0.2	0.24	0.78			0.99	0.78	0.28	0.95	1	0.74	0.98	0.56	0.99	0.75	1	1	0.77	1	0.98	0.76	1	0.77	0.46	1	0.74	0.75	0.47		0.75	0.81	0.78		0.76	1		1	0.99	1	1	0.79	5
PREDICTED: carbohydrate kinase domain-containing protein [Gallus gallus]	gi|363728992	CARKD	58 kDa	0.73					0.31		0.78		0.35	0.68	1	0.71	1	0.33	0.98	0.97	0.77	1	0.74	1	0.77	1	0.99		0.77			0.79	0.98	0.4	0.77	0.38	0.99	0.81			1	1				0.79	0.31	0.3	0
PREDICTED: acetyl-coenzyme A synthetase, cytoplasmic [Gallus gallus]	gi|363741742	ACSS2	74 kDa	0.74		0.77	0.87	0.78	0.77		0.78	0.58	0.78	1	0.79	1		0.75	0.25		1	1	0.99	0.99			0.77		0.69	1		0.99	0.99	1	1	1	1	0.81	0.99		1	0.55			1			1	0
PREDICTED: isocitrate dehydrogenase [NADP] cytoplasmic [Gallus gallus]	gi|118093509	IDH1	47 kDa	0.74	0.18	1		0.78	0.65		0.78	0.7	0.78		0.79							0.75	0.74				0.77	0.76	0.77		0.76			0.75	0.77	0.99	1		0.78		0.76	0.77	0.28	0.8		0.79	0.78	1	0
PREDICTED: phosphatidylinositol 4,5-bisphosphate 5-phosphatase A [Gallus gallus]	gi|363740174	INPP5J	113 kDa	0.74					0.77			0.74				0.81		0.35		0.62					0.77					1							0.75												0
vesicle-associated membrane protein-associated protein A [Gallus gallus]	gi|124249428	VAPA	17 kDa	0.75	0.75		0.79		0.77	0.99	0.78		0.78	0.65		0.81			0.77		0.99	0.99	0.98	1	0.77	0.76		0.76	0.96	0.99	0.68	1	0.54	0.75	0.77	0.77		0.81	0.98	0.82	0.76	1		0.8	0.75		0.78	0.98	0
T-complex protein 1 subunit delta [Gallus gallus]	gi|46048906	CCT4	58 kDa	0.76	0.79	0.36	0.98	0.78	0.77	1	0.99	1	0.78	0.78	0.68	1	0.78	0.75	0.77	0.24	0.77		0.74	0.77	0.77		1	1	0.57	1	0.76	0.73	0.74		0.23	1		0.45	1	0.82	0.41		1	0.35	0.78	0.62		0.79	1
glutathione S-transferase mu 3 [Meleagris gallopavo]	gi|337730623		26 kDa	0.77		0.77			0.77	0.78			0.78	0.78	0.98		0.78	0.75		0.78	0.77		0.74	0.77	0.77		0.77		0.22	0.47	0.76	0.79	1	0.75	0.77	0.74	0.2	0	0.78	0.27		0.98	0.6		0.76	0.79	0.78		0
ATP synthase subunit e, mitochondrial [Gallus gallus]	gi|148223796	ATP5I	8 kDa	0.81	0.98	0.99	1	1	1	1	1	1	1	1	1	1	1	1	1	1	1	1	1	1	1	1	1	1	1	1	1	1	1	1	1	1	1	1	1	1	1	1	1	1	1	1	1	1	5
PREDICTED: monoglyceride lipase [Gallus gallus]	gi|118096872	MGLL	33 kDa	0.83	0.79		0.79	0.78	0.2	0.78	0.78		0.78	0.78	0.79	0.81	0.78	0.99	0.77	0.69	0.77	0.75	0.74	0.41	0.17	0.76	0.77	0.76	0.77	0.77	0.76	0.68	0.74	0.75		0.77	0.99	0.81	0.92	0.82	1	0.99	0.66	0.8	0.78	0.79	0.78	0.79	2
actin, cytoplasmic 2 [Homo sapiens]	gi|4501887	ACTG1	42 kDa	0.83	0.79	0.77			0.77			0.77	0.78	1		0.81	1	0.98	1		0.77	0.75	1	0.58	0.98	1		1	1	0.31	0.18	0.21	1	0.32	0.29	1	1	0.31	1	0.99	0.76	0.77	0.25	1	0.95	1		0.79	2
PREDICTED: cytochrome c oxidase subunit 6A1, mitochondrial [Gallus gallus]	gi|50756677	COX6A1	12 kDa	0.84	0.79	0.84	1	0.99	0.77	0.99	1	0.99	0.45	1	1	0.98	1	0.75	1	1	0.77	0.98	1	1	0.99	0.99	0.99	0.87	1	0.97	1	1	1	1	1	0.66	1	1	1	1	0.76	1	0.25	1	0.78	1	1	1	2
monocarboxylate transporter 1 [Gallus gallus]	gi|55741602	SLC16A1	54 kDa	0.84		0.24	1			0.78				0.78	0.79	0.73		0.31	1			0.34	1			0.76					0.76						0.73	1				1		1		0.79		0.79	0
PREDICTED: B9 domain-containing protein 1 [Gallus gallus]	gi|118097877	B9D1	28 kDa	0.9	0.7	0.76	0.63	0.78		0.7	0.77	1	0.99	0.78	0.98	0.73	0.68		0.77	0.61	1	0.97	0.97	0.98	0.73	1	0.99	0.65	1	0.98	0.59	0.99	1	0.75	0.53	0.77		0.81	0.78		0.76	0.77	0.8			0.79	1		0
PREDICTED: cytochrome c oxidase subunit 6B1-like [Anolis carolinensis]	gi|327286002	LOC100552884	10 kDa	0.92	1	0.99	1	1	1	1	0.98	0.47	0.95	0.99	0.97	0.99	1	0.99	1	1	1	1	1	0.97	0.77	1	0.77	1	1	0.77	1	1	1	1	0.99	0.98	1	1	0.7	1	1	1	0.99	0.99	1	1	0.99	1	1
PREDICTED: beta-galactosidase [Gallus gallus]	gi|363736267	GLB1L	70 kDa	0.93		0.77				0.78		1	0.78		0.79								0.74			0.76	0.77		0.77				1				0.75	0.81			0.76	0.77			0.22		0.78		0
					PROTEIN IDENTIFICATION PROBABILITY																																												NUMBER OF ASSIGNED SPECTRA
					Coq 1				Coq 2				Coq 3				Coq 4				Coq 5				Coq 6				Coq 7				Coq 8				Coq 9				Coq 10				Coq 11				Coq 1
Identified Proteins SP (144) Quantified Proteins with p<0.05 (124)	Accession Number	Gene name	Molecular Weight	ANOVA Test (P-Value)	run 1	run 2	run 3	run 4	run 1	run 2	run 3	run 4	run 1	run 2	run 3	run 4	run 1	run 2	run 3	run 4	run 1	run 2	run 3	run 4	run 1	run 2	run 3	run 4	run 1	run 2	run 3	run 4	run 1	run 2	run 3	run 4	run 1	run 2	run 3	run 4	run 1	run 2	run 3	run 4	run 1	run 2	run 3	run 4	run 1
hemoglobin alpha-A chain [Gallus gallus]	gi|4894665	HBAA	11 kDa	0	0.82	0.88	0.89	0.88							0.9	0.92									1	1	1	1					0.85	1	1	1										0.85	0.85	0.9	3
PREDICTED: acrosin-like [Gallus gallus]	gi|363727333	LOC769176	34 kDa	0		0.88		0.88	1	1	1	1		0.67	0.9							0.84	0.83	0.88	1	1	1	1		0.88	0.84	0.35	1	1	1	1	1	1	1	1						0.85	0.85	0.9	0
PREDICTED: dihydropyrimidinase [Gallus gallus]	gi|363731013	DPYS	58 kDa	0			0.84		1	1	1	1						0.88	0.25	0.88	0.72	0.84		0.87	0.81	1	0.99	1	0.81	0.88	0.84	1	0.85	0.9	0.89	0.92	0.86	1	1	1		0.23	0.87		0.82	1	1	1	0
serum albumin precursor [Gallus gallus]	gi|45383974	ALB	70 kDa	1.1e-16	1	1	1	1	1	1	1	1	1	1	1	1	1	1	1	1	1	1	1	1	1	1	1	1	1	1	1	1	1	1	1	1	1	1	1	1	1	1	1	1	1	1	1	1	625
solute carrier family 2, facilitated glucose transporter member 3 [Gallus gallus]	gi|46048651	SLC2A3	54 kDa	1.1e-16	1	1	1	1	1	1	1	1	1	1	1	1	0.99	1	1	1	1	1	1	1	1	1	1	1	1	1	1	1	1	1	1	1	1	1	1	1	1	1	1	1	1	1	1	1	6
hemoglobin subunit beta [Gallus gallus]	gi|49169791	HBG2	16 kDa	7.8e-16	1	1	1	1																	1	1	1	1					1	1	1	1										0.31		0.98	4
fatty acid-binding protein, brain [Gallus gallus]	gi|45384320	FABP7	15 kDa	1.6e-15	1	1	1	1	1	1	1	1	1	1	1	1	1	1	1	1	1	1	1	1	1	1	1	1	1	1	1	1	1	1	1	1	1	1	1	1	1	1	1	1	1	1	1	1	12
apolipoprotein A-I [Gallus gallus]	gi|211159	APOA1	31 kDa	3.6e-15	1	1	1	1	1	0.88	0.89	0.9	1	1	1	1	1	1	1	1	1	1	1	1	1	1	1	1	1	1	1	1	1	1	1	1	0.75	0.92	1	0.92	1	1	1	1	1	1	1	1	38
PREDICTED: acrosin [Gallus gallus]	gi|363727327	ACR	39 kDa	3.8e-15					1	1	1	1													1	1	1	1						1	1	0.92	1	1	1	1									0
long-chain-fatty-acid--CoA ligase ACSBG2 [Gallus gallus]	gi|61098131	ACSBG2	78 kDa	7.8e-15					1	1	1	1																				0.74							0.91								0.32		0
PREDICTED: fibrinogen alpha chain [Gallus gallus]	gi|118089770	FGA	82 kDa	1.1e-14	0.99	1	1	0.88									1	1	1	1	0.78	1	0.99	0.49		0.9			1	1	1	1	1	1	1	1					0.99	1	0.98						7
PREDICTED: alpha-enolase-like [Meleagris gallopavo]	gi|326932384	LOC100543180	47 kDa	2e-14	1	1	1	1	1	1	1	1	1	1	1	1	1	1	1	1	1	1	1	1	1	1	1	1	1	1	1	1	1	1	1	1	1	1	1	1	1	1	1	1	1	1	1	1	10
creatine kinase B-type [Gallus gallus]	gi|45384340	CKB	43 kDa	2.2e-14	1	1	1	1	1	1	1	1	0.85	1	0.98	0.98	1	1	1	0.96	1	1	1	1	1	1	1	1	1	1	1	1	1	1	1	0.98	1	1	1	1	1	1	1	1	1	1	1	1	6
avidin precursor [Gallus gallus]	gi|45384354	LOC396260	17 kDa	3.1e-14																					0.81	1	0.89	1																					0
Ig gamma chain (clone 36) - chicken (fragment)	gi|86318		54 kDa	4.3e-14	1	1	1	1	1	1	1	1	1	1	1	1	1	1	1	1	1	1	1	1	1	1	1	1	1	1	1	1	1	1	1	1	1	1	1	1	1	1	1	1	1	1	1	1	21
Chain A, Crystal Structure Of Aluminum-Bound Ovotransferrin At 2.15 Angstrom Resolution	gi|83754919		76 kDa	8.7e-14	1	1	1	1	1	1	1	1	1	1	1	1	1	1	1	1	1	1	1	1	1	1	1	1	1	1	1	1	1	1	1	1	1	1	1	1	1	1	1	1	1	1	1	1	142
PREDICTED: gamma-glutamyltranspeptidase 1 [Gallus gallus]	gi|118098729	GGT1	62 kDa	8.9e-14	1	1	1	1	1	1	1	1	1	1	1	1	1	1	1	1	1	1	1	1	1	1	1	1	1	1	1	1	1	1	1	1	1	1	1	1	1	1	1	1	1	1	1	1	45
PREDICTED: tubulin polymerization-promoting protein family member 2 [Gallus gallus]	gi|50761844	TPPP2	22 kDa	3.8e-13	0.38	1	1	1	1	1	1	1		0.9		0.7		0.27	0.86	1	0.18	1	1	1	0.46	1	0.98	1	1	1	0.98	1	0.54	0.9	0.89	0.79			0.91	0.99		0.32	0.87	1		1	0.99	1	0
protein NEL precursor [Gallus gallus]	gi|71896973	NELL2	91 kDa	9.7e-13	1	1	1	1	1	1	1	1	1	1	1	1	0.99	1	1	1	1	1	1	1	1	1	1	1	1	1	1	1	1	1	1	1	1	1	1	1	1	1	1	1	1	1	1	1	8
PREDICTED: LOW QUALITY PROTEIN: beta-galactosidase-like [Meleagris gallopavo]	gi|326922161	LOC100545525	72 kDa	4e-12					1	0.88	1	1												0.47	0.81	0.9	0.89	0.91	0.81	0.88	0.84	0.9	0.85	0.9	0.89	0.92	1	0.92	1	0.92					0.82	0.85	0.8	0.9	0
PREDICTED: retinoic acid receptor responder protein 2 isoform 2 [Gallus gallus]	gi|50732085	RARRES2	18 kDa	4.5e-12			0.36	0.6						0.81	0.56	0.91		0.89	1	1	1	1	1	1						0.99	0.99	0.83		1	0.88	0.98		0.86	0.86		0.74	1	1	1	1	1	1	1	0
gelsolin precursor [Gallus gallus]	gi|45384386	GSN	86 kDa	1.8e-11	1	1	1	1	1	1	1	0.99	1	1	1	1	1	1	1	1	1	1	1	1	1	1	1	1	1	1	1	1	1	1	1	1		0.58		0.92	1	1	1	1	1	1	1	1	13
vitamin D-binding protein precursor [Gallus gallus]	gi|45382425	GC	54 kDa	8.4e-11	1	1	1	1	1	1	1	1	1	1	1	1	1	1	1	1	1	1	1	1	1	1	1	1	1	1	1	1	1	1	1	1			0.99	0.87	1	1	1	1	1	1	1	1	19
triosephosphate isomerase [Gallus gallus]	gi|45382061	TPI1	27 kDa	5.5e-10	1	1	1	0.99	1	1	1	1	1	1	1	1	1	1	1	1	1	1	1	1	1	1	1	1	1	1	1	1	1	1	1	0.92	1	1	1	1	1	1	1	1	1	1	1	1	1
PREDICTED: hemopexin [Gallus gallus]	gi|363729530	HPX	43 kDa	6.4e-10	1	1	1	1	1	1	1	1	0.85	0.91	0.62	1	1	1	1	1	1	1	1	1	1	1	1	1	1	1	1	1	1	1	1	1					1	1	1	1	1	1	1	1	29
PIT 54 protein precursor [Gallus gallus]	gi|46395491	PIT 54	51 kDa	1.6e-09	1	1	1	1	0.81	1	1	1	1	1	1	1	1	1	1	1	1	1	1	1	1	1	1	1	1	1	1	1	1	1	1	1	0.86	1	1	1	1	1	1	1	1	1	1	1	27
PREDICTED: astacin-like metalloendopeptidase [Gallus gallus]	gi|118091536	ASTL	46 kDa	1.8e-09	1	1	1	1		1	0.89	0.9	1	1	1	1	1	1	1	1	1	1	1	1	1	1	1	1	1	1	1	1	1	1	1	1	1	1	1	1	1	1	1	1	1	1	1	1	11
aspartate aminotransferase, cytoplasmic [Gallus gallus]	gi|45384348	GOT1	46 kDa	2.6e-09	1	1	1	1	1	1	1	1	1	1	1	0.99	1	1	1	1	1	1	1	1	1	1	1	1	1	1	1	1	0.83	1	1	0.92	1	1	1	1	1	1	1	1	1	1	1	1	3
PREDICTED: hexokinase-3-like, partial [Gallus gallus]	gi|363739114	LOC768421	101 kDa	9.2e-09		0.88	1	1	1	1	1	1			1				0.82			0.37	1	0.88	1	0.99	1	1		0.88	1	1		0.9	0.87	0.92		0.92	0.91	0.89			0.87			1	1	0.9	0
14-3-3 protein theta [Gallus gallus]	gi|55741594	YWHAQ	28 kDa	1.1e-08	1	1	1	1	0.81		1	1		1	0.9	0.92	1	1	1	1	1	1	1	1		1	0.89	0.91	1	1	1	0.9		0.9		0.92	0.86	1	1	1	1	1	1	1	1	1	1	1	3
alpha 1-acid glycoprotein [Gallus gallus]	gi|155624218	OGCHI	22 kDa	1.2e-08	1	1	1	0.98		0.88	0.88	0.9		0.91	0.85	0.92	0.81	1	1	0.88	0.78	0.98	1	0.88	0.81	0.98	0.99	1	0.81	0.99	0.72	0.9	0.41	0.99	0.89	0.99		0.92	0.91	0.92	1	1	1	0.89	0.82	0.99	1	0.99	8
guanine nucleotide-binding protein G(I)/G(S)/G(T) subunit beta-1 [Gallus gallus]	gi|392513682	GNB1	37 kDa	1.7e-08		0.99	1	0.88									0.81	1	1	1	0.78	1	1	1						0.88	0.98							0.74	0.91		1	1	1	1		0.85	0.85	1	0
PREDICTED: membrane metallo-endopeptidase-like 1 [Gallus gallus]	gi|363741815	MMEL1	86 kDa	7.7e-08					0.81	0.88	0.89	0.9			0.63		1	1	1	0.99	1	1	1	1				0.77	1	0.88	1	0.9				0.78		0.92	0.91	0.92	1	1	1		1	1	1	1	0
chloride anion exchanger [Gallus gallus]	gi|313661519	SLC26A3	83 kDa	1.1e-07		0.88	0.89		0.81	1	0.99	1					0.81	0.88	1	1	0.78	0.84	0.83	0.88					0.81	1	1	1					0.86				0.74	1	1	1	0.82	0.85	0.85	0.9	0
peroxiredoxin-6 [Gallus gallus]	gi|86129578	PRDX6	25 kDa	1.4e-07													0.81	0.88	1	1	1	1	1	1							0.94												0.87	0.71			1		0
phosphatidylethanolamine-binding protein 1 [Gallus gallus]	gi|310772215	PEBP1	21 kDa	1.9e-07	1	1	1	0.88	1	1	1	1	0.85	0.91	0.9	0.92	1	1	1	1	1	1	1	1	1	1	0.89	0.99	1	1	1	1		0.9	0.89	0.92	1	1	1	1	1	1	1	1	1	1	1	1	4
PREDICTED: GLI pathogenesis-related 1 like 2 [Gallus gallus]	gi|50728354	GLIPR1L2	30 kDa	2e-07					1	1	1	0.99														0.9	0.99	0.78			0.25							0.92	0.91	1						0.4	0.93		0
ovoinhibitor precursor [Gallus gallus]	gi|71895337	SPINK5	52 kDa	2.1e-07	1	1	1	1	0.81	0.99	1	1	1	1	1	1	1	1	1	1	0.78	1	1	1	1	1	1	1	1	1	1	1	1	1	1	1		0.92	0.98	0.92	1	1	1	1	1	1	1	1	11
glyceraldehyde-3-phosphate dehydrogenase [Gallus gallus]	gi|46048961	GAPDH	36 kDa	2.6e-07	1	1	1	1	1	1	1	1	1	1	1	1	1	1	1	1	1	1	1	1	1	1	1	1	1	1	1	1	1	1	1	1	1	1	1	1	1	1	1	1	1	1	1	1	14
malate dehydrogenase, cytoplasmic [Gallus gallus]	gi|57530355	MDH1	37 kDa	3.2e-07	1	1	1	1	1	1	1	1	0.85		1	0.92	0.81	1	1	1	1	1	1	1	1	1	1	1	1	1	1	1	0.85		0.89	0.52	1	1	1	1	0.74	1	1	1	0.82	1	1	1	4
apolipoprotein A-IV precursor [Gallus gallus]	gi|45384392	APOA4	41 kDa	3.6e-07		1	1	0.98		0.88				0.91		0.46	1	1	1	1					0.65	1	0.88	0.91		0.99	1	1	0.99	1	1	1		0.68					0.43	0.71			0.42		0
PREDICTED: ovochymase-2 [Gallus gallus]	gi|363734247	OVCH2	91 kDa	5.1e-07		0.87	0.99	0.98	0.8	1	0.89	0.38	0.43	0.91	0.9	1	1	1	1	1	1	1	1	1		1		1	1	1	1	1	0.49		0.53			0.92	1	1	1	1	1	1	1	1	1	1	0
heat shock protein HSP 90-alpha [Gallus gallus]	gi|157954047	HSP90AA1	84 kDa	7e-07		0.88	0.89		1	1	1	1		0.91	0.9		1	1	1	1	1	1	1	1		0.9	0.37		0.23	1	1	1					0.49			0.98	1	1	1	1		1	1	1	0
pyruvate kinase muscle isozyme [Gallus gallus]	gi|45382651	PKM2	58 kDa	1.4e-06	0.82	1	1	1	1	1	1	1	1	1	0.99	0.99	1	1	1	1	1	1	1	1	1	1	1	1	1	1	1	1	0.23	1	1		0.98	1	1	1	1	1	1	1	1	1	1	1	1
complement C3 precursor [Gallus gallus]	gi|45382303	C3	184 kDa	1.8e-06	1	1	1	1		0.42			1	1	1	1	0.99	1	1	1	0.78	0.62	1	0.88	1	1	1	1	0.94	0.99		0.9	1	1	1	1					1	1	1	1			0.79		5
PREDICTED: insulin-like growth factor binding protein 7 [Gallus gallus]	gi|363733410	IGFBP7	33 kDa	2e-06											0.58				0.82	0.99	0.78	1	1	0.98			0.81		0.81			0.59						0.48	0.91			0.84	0.51	0.89		0.51		0.9	0
vitronectin precursor [Gallus gallus]	gi|46048795	VTN	52 kDa	3.3e-06	1	1	1	1					0.85	1	1	1	1	1	1	1	0.78	0.84	0.56	1		0.98	0.99	1	0.81	1	0.98	1	1	1	1	1					1	1	1	1	0.82		0.85	0.9	6
cholinesterase precursor [Gallus gallus]	gi|45382845	BCHE	68 kDa	3.4e-06	0.82	1	1	1	0.28	1	0.89	1		0.39			1	1	1	1	1	1	1	1		0.9		0.7	1	1	1	1				1		0.92	0.61	1	1	1	1	1	1	1	1	1	2
superoxide dismutase [Cu-Zn] [Gallus gallus]	gi|45384218	SOD1	16 kDa	4e-06	0.82	1	0.89	0.33	1	1	1	1				0.62	0.79	0.88				1	1	0.36	0.81	1	1	0.91	0.99	1	0.84				0.45	0.92		1	0.91	0.99		0.4	1	0.8	0.4	1	0.91	1	1
retinal dehydrogenase 1 [Gallus gallus]	gi|45383031	ALDH1A1	56 kDa	6.9e-06		1	0.89				0.82	1					0.81	1	1	1	0.78	1	1	1														0.99	0.36	0.69	0.7	1	0.99	1		0.3	0.99	1	0
polyubiquitin [Homo sapiens]	gi|2627129	UBC	68 kDa	7.5e-06		0.99	0.89	0.88	1	1	1	1		0.91		0.87		1	1	0.99	1	1	1	1	0.99	1			0.81		0.84			0.9			0.97	0.92	1	1	1	1	1	1	1	1	1	1	0
thioredoxin [Gallus gallus]	gi|45382053	TXN	12 kDa	7.6e-06	0.49	0.83	0.79	0.77	0.81	0.88	0.89	0.86	0.66	0.68	0.9		1	1	0.82	1	1	0.84	0.83	0.88		0.88	0.61	0.76	0.81	0.3	1	0.75		0.5			0.86	0.74	0.95	0.72	0.99	0.84	0.99	0.98	0.82	0.85	0.85	0.99	0
PREDICTED: natrin-2 [Gallus gallus]	gi|363732580	CRISP2	27 kDa	1.2e-05		0.88	0.89	0.66		0.88	0.58						0.81	1	1	0.99	0.78	1	1	1		1	0.55	1	0.81	1	1	1		1	0.89	0.99	0.86	1	1	1	0.74	1	1	1	0.82	1	1	0.9	0
carbonic anhydrase II [Gallus gallus]	gi|1289219	CA2	29 kDa	1.4e-05								0.7								0.5	0.78	0.84	0.83	1																	0.74	0.98	1	0.89		0.85	0.85	0.9	0
PREDICTED: LOW QUALITY PROTEIN: deleted in malignant brain tumors 1 protein [Gallus gallus]	gi|363735398	CUZD1	218 kDa	1.7e-05															0.46															1	0.89	1											0.26		0
PREDICTED: acyl-CoA-binding protein [Gallus gallus]	gi|118085711	ACBD7	10 kDa	2.1e-05			0.89	0.88	0.81	0.99	0.89	1								0.88						0.9	0.89	0.91			0.84	0.9														0.85	0.85	0.9	0
pantetheinase precursor [Gallus gallus]	gi|86129492	VNN1	55 kDa	2.9e-05	1	1	1	1	1	1	1	1	1	1	1	1	0.99	1	1	1	1	1	1	1	0.93	1	1	1	1	1	1	1	1	1	1	1	1	1	1	1	1	1	1	1	1	1	1	1	7
PREDICTED: uncharacterized protein LOC427138 [Gallus gallus]	gi|363744162	PPAP2A	32 kDa	3e-05			0.89			0.88	0.89		0.85			0.51	1	1	1	1	1	1	1	1	0.81				0.81		0.99	0.9			0.89		1		0.91	0.92	1	1	1	1	1	0.99	1	0.9	0
PREDICTED: solute carrier family 2, facilitated glucose transporter member 5 [Gallus gallus]	gi|363741844	SLC2A5	55 kDa	3.6e-05		0.88	0.97		1	1	1	1										0.84	0.83	0.88	0.81	1	0.89	0.91	0.99	1	1	1		0.9	0.89		0.35	1	1	1	0.56	0.84	0.87	0.64	0.82	0.85	0.85	1	0
myotubularin-related protein 9 [Gallus gallus]	gi|71894897	MTMR9	63 kDa	5.5e-05			0.72		0.98	1	0.36	1												0.88				0.91	0.81	0.88	0.84	0.9								0.92				0.89		0.39	0.85	0.9	0
immunoglobulin alpha heavy chain [Gallus gallus]	gi|5705960	IgA H	62 kDa	6.3e-05		0.88	0.89	0.79										0.88	0.82	0.98		0.84			0.99	1	1	0.98		0.88	0.84	0.9		0.99	0.89	0.92						1	1	0.89		0.85			0
glutathione S-transferase mu 3 [Meleagris gallopavo]	gi|337730623		26 kDa	6.7e-05	0.82	0.88	0.89	0.65	0.81		0.85	1	0.85	0.58	0.98	0.92	1	1	1	1	1	1	1	1	0.81	0.58	0.99	0.91		0.99		0.42	0.85	0.9		0.92	0.86	1	1	0.92	1	1	1	1	1	1	1	1	1
Chain A, Transthyretin (Formerly Known As Prealbumin)	gi|1633502		14 kDa	7.7e-05	1	1	1	1	1	1	1	1	1	1	1	1	1	1	1	1	1	1	1	1	1	1	1	1	1	1	1	1	1	1	1	1	1	1	1	1	1	1	1	1	1	1	1	1	15
angiotensin-converting enzyme precursor [Gallus gallus]	gi|268370291	ACE	147 kDa	8.4e-05	1	1	1	1		0.82	0.8	0.99	0.85	1	0.9		1	1	1	1	1	1	1	1	0.81	1	1	1	1	1	1	1					0.75	1	1	0.93	1	1	1	1	1	1	1	1	7
PREDICTED: beta-galactosidase [Gallus gallus]	gi|363736267	GLB1L	70 kDa	9.6e-05				0.88	0.67	1		1	0.85	0.91	1	1					0.78	0.84	0.83	0.88	0.81	0.9	0.89	0.91	0.81	0.65		0.9	1	1	1	1	0.86	0.99	0.91	1	0.74	0.84	0.99	0.89	0.82	0.99	1	0.9	0
phosphoglycerate kinase [Gallus gallus]	gi|45384486	PGK1	45 kDa	9.8e-05	0.82	1	1	0.99	1	1	1	1	0.98	1	1	0.99	1	1	1	1	1	1	1	1	0.81	1	1	1	1	1	1	1		1	1	0.55	1	1	1	1	1	1	1	1	0.99	1	1	1	1
PREDICTED: alpha-2-HS-glycoprotein [Gallus gallus]	gi|50752381	AHSG	37 kDa	0.00012	0.82	1	0.99	0.99						1	0.9	1	0.81	1	1	1		1	1	0.88		0.9	0.98	1	0.81	1	0.84	0.98	1	1	1	1						0.84	0.87	0.89		0.7			2
sulfhydryl oxidase 1 precursor [Gallus gallus]	gi|45383856	QSOX1	83 kDa	0.00014									0.26	0.76		0.66								0.78		0.6		0.8					0.56	1	1	1		0.98	0.91	0.99				0.54				0.66	0
gallinacin-10 preproprotein [Gallus gallus]	gi|48976029	GAL10	7 kDa	0.00018	1	0.81	0.89	1	1	0.88	1	0.99	0.85	0.91	1	0.92	1	1	1	1	1	0.99	1	1	0.99	0.99	0.89	0.91	1	1	0.98	0.99	1	0.9	0.89	0.98	0.99	0.92	0.98	1	1	1	0.99	1	1	1	0.98	1	5
PREDICTED: pendrin [Gallus gallus]	gi|363727504	SLC26A4	86 kDa	0.0002	1	1	1	1	1	1	1	1	1	1	1	1	1	1	1	1	1	1	1	1	1	1	1	1	1	1	1	1	0.81	0.99	1	1	1	1	1	1	1	1	1	1	1	1	1	1	2
PREDICTED: phospholipase B domain containing 1 [Gallus gallus]	gi|363727776	PLBD1	67 kDa	0.00021				0.88									1	1	1	1	1	1	1	1					1	0.83	0.99	0.9									0.74		1	1	0.82	0.57	0.99	1	0
lysozyme [Gallus gallus]	gi|220898771	LYZ	16 kDa	0.00022				0.88												0.99		0.44				1	1	1	0.81		0.84	0.98			0.68	0.72													0
PREDICTED: solute carrier family 28 member 3 [Gallus gallus]	gi|363744550	SLC28A3	79 kDa	0.00022											0.56	0.92	0.81	0.99	1	0.88	0.78	0.99	0.83	1			0.89		0.81	1	1	0.99									0.99	0.95	0.87	1	0.82		0.85	0.54	0
neprilysin [Gallus gallus]	gi|52138713	MME	85 kDa	0.00029		0.88	0.89	0.88				0.79		0.91		0.55		0.88		0.88	1	1	1	1		0.99	1	1		0.99	0.84	1			0.35	0.4	0.86	1	1	1	0.74	1	1	1		1	0.85	1	0
glutamyl aminopeptidase [Sus scrofa]	gi|47522856	ENPEP	108 kDa	0.00034																		0.84	1	0.88	0.81																								0
PREDICTED: alpha-2-macroglobulin-like protein 1-like [Gallus gallus]	gi|363743392	LOC100858010	162 kDa	0.00041	1	1	1	1						1	1	1				1					0.81	0.9		1				0.9	1	1	1	1						0.84	1	1			0.83	0.9	5
fibrinogen beta chain precursor [Gallus gallus]	gi|267844833	FGB	55 kDa	0.00046		0.46	0.89	1									0.59	1	1	1		0.35								0.91			0.77	1	1	1						0.25	0.87	0.87					0
PREDICTED: beta-2-glycoprotein 1 [Gallus gallus]	gi|118099767	APOH	39 kDa	0.00053	1	1	1	1	1	0.63	0.79	0.9	1	1	1	1	1	1	1	1	1	0.76	1	1	1	0.9	1		1	0.81	1	1	1	0.99	0.98	0.83		0.55		0.92	1	1	0.87	0.99	1	1	1	1	8
14-3-3 protein eta [Gallus gallus]	gi|56119054	YWHAH	28 kDa	0.00057	0.82		0.59	0.67		0.46	0.5				0.89		0.81	1	1	1	0.78	1	1				0.59	0.84			0.84	0.74		0.9					0.91	0.65	0.18	1	1	0.89		0.85	1	0.68	1
tubulin beta-4B chain [Homo sapiens]	gi|5174735	TUBB4B	50 kDa	0.00059					1	1	1	1										1	0.99	0.57		0.98	0.89	1	1	0.88	0.99	0.86				0.61				0.43	0.65	1		0.89	0.69	1	1	1	0
PREDICTED: glutaminyl-peptide cyclotransferase [Gallus gallus]	gi|118088116	QPCT	45 kDa	0.00062		0.65	0.38	0.75										0.88	0.82	0.41	0.78	1	0.83	1					0.81	0.88	0.84	0.9		0.88	0.89	0.92			1	0.58		1	1	0.99		0.49	0.98	0.9	0
actin, gamma, cytoplasmic 1 [Mus musculus]	gi|123298587	ACTG1	33 kDa	0.00073				0.29				0.9						0.88	1	0.84		1	1	1				0.81	0.81	1		0.9					0.98			0.99	0.74	0.79	0.87	0.99	0.82	0.99	1	1	0
annexin A2 [Gallus gallus]	gi|45382533	ANXA2	39 kDa	0.00077			0.89					0.53						1	1	1	1	1	1	1						1	0.99	1								0.92		0.84	0.87	1		1	1	1	0
fructose-bisphosphate aldolase C [Gallus gallus]	gi|330417943	ALDOC	39 kDa	0.00096	0.98	1	1	1	1	1	1	1	1	1	1	1	1	1	1	1	1	1	1	1	0.81	1	1	1	1	1	1	1	0.85	0.9	1	0.92	1	1	1	1	1	1	1	1	1	1	1	1	3
Chain C, Crystal Structure Of Native Chicken Fibrinogen With Two Different Bound Ligands	gi|21730885	FGG	47 kDa	0.0011		1	1	0.31									1	1	1	1	0.78		1	0.88					0.99	1	1	0.76	0.56	1	1	1					0.71	1	1						0
glucose-6-phosphate isomerase [Gallus gallus]	gi|57524920	GPI	62 kDa	0.0012				0.88	1	1	1	1				0.92	0.81	1	1	1	0.78	1	1	1		1	0.89	1		1	1	1						0.75	0.91	1	0.99	1	1	1	0.49	1	0.98	1	0
PREDICTED: gastric intrinsic factor [Gallus gallus]	gi|363733983	GIF	47 kDa	0.0012														0.88	1		0.78	1	0.83	1		0.9	0.89			0.88	0.84	1										0.84		0.71		0.85	0.85		0
PREDICTED: plasma protease C1 inhibitor-like [Gallus gallus]	gi|363734612	SERPING1	54 kDa	0.0012	0.82	1	0.99	0.95	1	1	1	1	0.98	1	0.98	1	1	1	1	0.99	0.99	1	1	1	1	1	1	1	0.81	1	0.84	1	0.99	1	1	1	1	1	1	1	1	1	1	1	1	1	1	1	1
phosphoglycerate mutase 1 [Gallus gallus]	gi|71895985	PGAM1	29 kDa	0.0017	1	1	1	1	1	1	1	1	1	1	1	1	1	1	1	1	1	1	1	1	1	1	1	1	1	1	1	1	1	1	1	1	1	1	1	1	1	1	1	1	1	1	1	1	4
PREDICTED: beta-microseminoprotein-like [Gallus gallus]	gi|363735454	LOC100858647	12 kDa	0.0017	1	1	1	1	0.81	0.88		0.9	0.85	0.91	1	0.98	1	1	1	1	0.78	1	0.98	1	0.81	1	1	1	0.99	1	0.99	1	0.85	1	1	1		0.92		0.92	1	1	1	1	0.82	1	1	1	6
PREDICTED: uncharacterized LOC422895 [Gallus gallus]	gi|118090795	LOC422895	11 kDa	0.0017																				0.87							0.84															1	1	0.9	0
complement component 7 [Gallus gallus]	gi|324034901	C7	93 kDa	0.0019			0.98	1		0.88				0.91	1	0.92		1	0.82	0.88							0.89	1		0.88		1	1	1	1	0.92						0.84	1	0.89			0.98		0
PREDICTED: solute carrier family 12 member 3 [Gallus gallus]	gi|363738078	SLC12A3	111 kDa	0.0019												0.94		1	1	1		0.58								0.77		0.9										0.84		1					0
argininosuccinate synthase [Gallus gallus]	gi|61657937	ASS1	47 kDa	0.0023		0.88	0.89			1	0.78	0.9		0.99			0.25	1	1	0.67	0.78	1	1	0.88		0.99				0.52							0.36	1	0.52	0.92	0.47	0.99	0.87		0.57	0.99	0.54	0.66	0
PREDICTED: plasminogen [Gallus gallus]	gi|118088308	PLG	91 kDa	0.003	0.99	1	1	1					0.85	1	0.99	1	1	1	1	1		0.27		0.61	0.77	1	0.98	1	0.97	1	0.99	1	0.98	1	1	1					0.42	1	0.5	0.99		0.73	0.76	0.62	1
PREDICTED: complement factor D-like [Gallus gallus]	gi|363743744	LOC100857593	29 kDa	0.0032	0.82	1	1	1		0.88	0.7	0.9		0.91	0.58	0.54		1	1			0.94	0.83	0.88	0.99	1	1	1		0.88	0.25	1	0.85	1	1	0.99					1	1	0.99	0.99	0.99	0.99	0.78	0.99	3
peptidyl-prolyl cis-trans isomerase A [Gallus gallus]	gi|261490820	PPIA	18 kDa	0.004	0.99	0.99	1	0.99	1	1	1	1	1	0.91	0.88		1	1	1	1	1	1	1	1		0.9		0.66	1	1	1	0.99					1	1	1	0.99	1	1	0.98	1	1	1	1	1	2
L-lactate dehydrogenase B chain [Gallus gallus]	gi|45383766	LDHB	36 kDa	0.0041	1	1	1	1	1	1	1	1	1	1	1	1	1	1	1	1	1	1	1	1	1	1	1	1	1	1	1	1	1	1	1	1	1	1	1	1	1	1	1	1	1	1	1	1	14
PREDICTED: trans-1,2-dihydrobenzene-1,2-diol dehydrogenase-like, partial [Gallus gallus]	gi|363747224	LOC777348	29 kDa	0.0043							0.48					0.8	0.81		1	0.88	1	0.99	0.83	0.65					0.6		0.43						0.56		1	0.54	0.74	1	0.87	0.97	0.82	0.98	0.99	0.48	0
PREDICTED: ovostatin-like [Gallus gallus]	gi|363728262	LOC425757	169 kDa	0.005			0.97			0.35							0.31	0.98		0.85	0.78	1	0.98	1	0.81	0.9	0.98					0.52		1	0.58	0.84		0.92	0.98	0.86			0.98		0.82	0.85		1	0
PREDICTED: alpha-1-antichymotrypsin [Gallus gallus]	gi|118092131	SERPINA3	48 kDa	0.0052		0.88	0.89	0.88																		1	0.54							0.57							0.99	0.98	0.87	0.85					0
PREDICTED: complement C4-like [Gallus gallus]	gi|363729287	LOC418892	190 kDa	0.0058		0.88	0.98	1					0.85	0.91	0.9			0.88	0.82	0.88		0.84				0.9		0.91		0.88			1	0.9	1	1						0.84	0.87						0
14-3-3 protein epsilon [Rattus norvegicus]	gi|13928824	Ywhae	29 kDa	0.0078	0.37	1	1	0.84	0.81	1	1	1	0.85	0.91	1	1	1	1	0.99	1	1	1	1	1	0.81	1	0.98	0.91	1	1	1	1		1	1	0.69	1	0.92	1	0.98	1	0.99	1	1	1	1	1	1	0
RecName: Full=Trypsin inhibitor ClTI-1	gi|118595739		6 kDa	0.0082	0.82		0.98	1			0.89	0.67			0.99	0.81	0.25		1	0.88	1	1	1	0.99	0.81		0.99		1	0.88	1	0.99			0.89	0.47	1	0.92	0.98	0.92	0.99	1	1	0.89	1	1	1	1	1
melanotransferrin precursor [Gallus gallus]	gi|45383930	MFI2	81 kDa	0.0091		0.85					0.41						0.81	1	0.91	1	0.78	0.99		0.88		0.33			0.81		0.24	0.9		0.78			0.62		0.78	0.37	0.74	0.84	0.87	0.38	0.82	0.85	0.41	0.9	0
glutathione S-transferase [Gallus gallus]	gi|49169816	GSTA3	25 kDa	0.011		0.88	0.89														0.78		0.99																						0.82	1	0.85		0
guanine nucleotide-binding protein G(i) subunit alpha-1 [Gallus gallus]	gi|45382315	GNAI1	40 kDa	0.011		0.6												1	1	0.59	0.34	1	0.99	0.88					0.81	0.98	0.84	1							0.68		0.74	0.98	0.99				1	1	0
nucleoside diphosphate kinase [Gallus gallus]	gi|45384260	NME2	17 kDa	0.011						1	1							1	1	1		1	1	1							0.37										0.74	1	0.87	0.52		1	0.99	0.9	0
PREDICTED: fructose-bisphosphate aldolase A isoform 1 [Equus caballus]	gi|194219069	ALDOA	39 kDa	0.012		0.88			0.99	1	0.96	1								0.51					0.61	0.9	0.99		0.22	0.99	0.98	0.6																	0
clusterin precursor [Gallus gallus]	gi|45382467	CLU	51 kDa	0.016		0.88								0.91			0.81		0.99	0.34			0.83							0.88											0.74	0.84	0.87		0.82	1	0.99		0
PREDICTED: sodium/glucose cotransporter 1 [Gallus gallus]	gi|363740142	SLC5A1	71 kDa	0.017	0.99	1	1	1	1	1	1	1	1	1	0.98	1	1	1	1	1	1	1	1	1		1	0.89	1	1	1	1	1	0.85	0.9	0.89	0.99	1	1	0.99	1	1	1	1	1	1	1	1	1	1
PREDICTED: kininogen-2 [Gallus gallus]	gi|118095251	KNG1	68 kDa	0.021		0.99	1	0.99						0.91				0.88	0.43							0.9								0.9	0.99														0
Chain I, The 2.0 Angstroms X-Ray Crystal Structure Of Chicken Egg White Cystatin And Its Possible Mode Of Interaction With Cysteine Proteinases	gi|493925		12 kDa	0.022	0.82	0.88	0.89	0.88	0.81	0.88	0.89	0.9	0.85	0.91	0.9	0.92	0.81	0.88	0.82	0.88	0.78	0.99	0.98	1	0.81	0.9	0.89	0.91	0.81	0.88		0.9	0.85	0.9	0.89	0.92	0.86	0.92	0.91	0.92	0.74	0.84	0.87	0.89	0.82	0.85	0.85	0.9	3
PREDICTED: thymic stromal cotransporter homolog [Gallus gallus]	gi|363744817	SLC46A2	49 kDa	0.022	0.82	1	1	1	1	0.88	1	0.9	1	1	1	0.92	1	0.88	1	1	1	0.84	0.99	0.88	1	1	1	0.91	1	0.88		0.9	0.85	0.98	1	0.92	1	0.92	1	0.92	1	1	1	0.89	1	1	1	0.9	3
PREDICTED: uncharacterized protein LOC100859223 [Gallus gallus]	gi|363735962	LOC100859223	49 kDa	0.022		0.57	0.35	0.55			0.58	0.87		0.91			0.93	0.98					0.22	0.44			0.33			0.99		0.69		0.34			0.28	0.96	0.98	0.98	0.74	0.78	0.82	1	0.82	0.85	0.71	0.98	0
glutathione S-transferase 2 [Gallus gallus]	gi|46048786	GSTM2	26 kDa	0.025				0.86												0.32	0.78	1		1						0.36		0.9							0.51	0.92	0.74	0.84		1			0.99	1	0
annexin A1 [Gallus gallus]	gi|46195459	ANXA1	39 kDa	0.026														0.88	0.82	0.88		1	0.71																										0
isocitrate dehydrogenase 1 [Anser anser]	gi|155966095	IDH1	47 kDa	0.027								0.9						0.88	1	0.88		0.84	1	0.88						0.88		1												0.51		0.85	0.28		0
transforming growth factor-beta-induced protein ig-h3 precursor [Gallus gallus]	gi|45384294	TGFBI	74 kDa	0.029					1	0.99	0.89				0.75		0.98		1	1	0.94	1	1	0.99			0.87					0.9					0.9	0.49	1	0.98		1	1	1		0.85	1	0.98	0
PREDICTED: adenylyl cyclase-associated protein 1 [Gallus gallus]	gi|363742430	CAP1	58 kDa	0.034		0.85				0.88		0.38		1		0.52		1	1			1	1	1						1		0.33						1		0.92		1	1	0.99		0.38	0.64	1	0
N-acetylmuramoyl-L-alanine amidase precursor [Gallus gallus]	gi|113206156	PGLYRP2	50 kDa	0.04					1	0.86	0.34	0.9			0.67			0.76	0.55		0.64	0.41	0.36	0.51				0.47	0.52	0.77	0.99	0.99		0.58	0.8	0.81		0.88	0.87	0.79		0.38		0.46	0.79	0.85	0.29	0.99	0
PREDICTED: alpha-2-macroglobulin [Gallus gallus]	gi|363728304	A2M	165 kDa	0.04											1					0.88														0.79	1	0.92													0
Chain A, Mouse Profilin Iia In Complex With A Double Repeat From The Fh1 Domain Of Mdia1	gi|163310986		15 kDa	0.042							0.89					0.43		0.99	0.82	0.64		0.84	0.83	0.88						0.88									0.91			0.84	1	0.89		0.44	0.85	0.98	0
ezrin [Gallus gallus]	gi|45382429	EZR	69 kDa	0.048	0.82	0.88	0.89	0.99	0.81	1	0.89	0.99	0.85	1	0.37		1	1	1	1	0.98	0.99	1	1	0.38	0.66	0.92	1	0.81	1	0.96	0.9		0.9	0.86	0.8	1	0.98	0.91	0.98	1	1	0.98	1	1	1	1	1	1
L-lactate dehydrogenase A chain [Gallus gallus]	gi|45384208	LDHA	37 kDa	0.053		0.94	0.88	0.99	1	0.88	0.96	1	0.77	0.9	0.75		0.81	1	0.98	0.48	1	1	0.98	0.59	0.26	0.99	0.99			0.88							0.86	0.92	0.85		1	1	0.98	1	0.82	0.76	0.85	0.96	0
glutathione peroxidase 3 precursor [Gallus gallus]	gi|253735708	GPX3	25 kDa	0.055	1	0.99	0.57	1						0.91	0.9	0.92	0.78	0.87	0.44	0.73		0.84				0.9	0.89	0.99		0.98		0.9	1	1	0.99	0.38					0.74	0.99	0.87			0.83	0.85		3
cell division control protein 42 homolog precursor [Gallus gallus]	gi|45384262	CDC42	21 kDa	0.083		0.88			0.81	0.41	0.71			1			0.81	1	0.22	0.88	0.78	0.84	0.23	0.75					0.8	1		0.9						0.87			1	1	0.87	0.8	0.82	0.44		0.49	0
PREDICTED: solute carrier family 22 member 13-like [Gallus gallus]	gi|118085508	SLC22A13	57 kDa	0.086		0.84	0.78	0.36										0.86			0.23	0.82	0.71	0.88					0.66	0.75	0.78	0.89						0.77	0.91	0.92	0.74	0.71	0.96	1	0.66		0.78	0.96	0
Ig light chain precursor V-J region - chicken (fragment)	gi|104728		22 kDa	0.099			0.89	1									0.59	1	1						0.92	1	1	1						1								0.84	1	0.62					0
Gal 9 [Gallus gallus]	gi|113911489	GAL9	7 kDa	0.12	1	1	1	1	1	1	1	0.9	0.85	0.98	1	0.76	1	1	1	1	1	0.99	1	0.88	0.81	0.9	1	0.98	1	1	1	1	0.66	0.9	1	1	1	0.88	1	1	1	1	1	0.86	1	1	1	1	4
polymeric immunoglobulin receptor precursor [Gallus gallus]	gi|153792243	PIGR	71 kDa	0.12		1	0.89			0.88			0.85				0.81	1	0.82	1			0.83	0.88	0.81	0	0.98	0.91	0.81	0.88								0.92		0.92		1		0.76		0.85			0
PREDICTED: mucin-4-like [Gallus gallus]	gi|363737339	LOC424917	53 kDa	0.16														0.78	0.98		0.99	1	1	0.98							0.76						0.86												0
14-3-3 protein beta/alpha [Gallus gallus]	gi|57529350	YWHAB	28 kDa	0.17														0.88	1			0.79	0.99								0.49											0.84	0.87				0.99	0.66	0
putative destrin [Taeniopygia guttata]	gi|350534686	LOC100190417	19 kDa	0.19													0.66	0.99			0.96	1	0.76	1								0.9										0.38	0.87	1				1	0
14-3-3 protein zeta [Gallus gallus]	gi|71897035	YWHAZ	28 kDa	0.21	0.82		0.89	0.39		1	0.89	0.9				0.92	0.81	1	1	0.99	0.99	0.99	1	0.99				0.91	0.81	0.87	0.48							0.92	0.8	0.92		0.99	1	0.98		1	1	0.9	1
acetyl-CoA acetyltransferase, cytosolic [Gallus gallus]	gi|303227902	ACAT2	41 kDa	0.27					0.81								0.81		0.82		0.18		0.32	0.99								0.9									1	0.61		0.99					0
heat shock cognate 71 kDa protein [Rattus norvegicus]	gi|13242237	HSPA8	71 kDa	0.29						1	1	0.93							0.98	1		0.84		0.85						0.88		0.9						0.37				0.84		0.89		0.85	0.85	0.65	0
hypothetical protein BRAFLDRAFT_126062 [Branchiostoma floridae]	gi|260790260	BRAFLDRAFT_126062	42 kDa	0.34		1			0.81		0.89	0.9	0.85					0.88	0.82	1	0.78	0.84		1		0.9	0.87	0.91		0.88		1		0.9		0.92		0.92			0.74	0.45	0.99	0.98	0.82		0.24	1	0
aminopeptidase N [Gallus gallus]	gi|272753691		109 kDa	0.35																1											0.84	0.9			0.99							0.64	0.58				0.48	0.8	0
monocarboxylate transporter 1 [Gallus gallus]	gi|55741602	SLC16A1	54 kDa	0.4		0.41							0.85						0.98		0.78		1								0.47								0.91		0.74				0.82		0.99		0
Chain A, Analysis Of The Stabilization Of Hen Lysozyme With The Helix Dipole And Charged Side Chains	gi|157831653		14 kDa	0.46																								1																					0
dihydropyrimidinase-related protein 2 [Gallus gallus]	gi|45383177	DPYSL2	73 kDa	0.55			0.89	0.88			0.73			0.91	0.99	0.6		1	0.99	1	0.98	0.84	0.53							0.88		0.77							0.91			1	1			1	1	0.82	0
prostaglandin E2 receptor EP4 subtype [Gallus gallus]	gi|125630639	PTGER4	52 kDa	0.58	0.82	0.88	0.3	0.88		0.88				0.91	1			0.88	1	0.88	0.78	0.37	1			0.9			0.99	0.58		0.9		0.9		0.49	0.64		0.85			0.84	1	0.97	0.82	1	0.52	0.51	1
PREDICTED: LOW QUALITY PROTEIN: 60S ribosomal protein L3-like, partial [Ailuropoda melanoleuca]	gi|301791988	LOC100467383	40 kDa	0.72										0.91					0.68				0.83					0.76		0.88				0.38						0.43				1		0.24	0.85		0
[truncated: 263 more columns]
