# Supplementary material for: Data for chicken semen proteome and label free quantitative analyses displaying sperm quality biomarkers
Source: Data Brief. 2014 Sep 21;1:37–41. doi: 10.1016/j.dib.2014.08.008 (PMC4459768; doi:10.1016/j.dib.2014.08.008)
Supplement: Supplementary file 1 — Supplementary data. [file mmc1.zip › Table 3.xlsx]

## Sheet: Feuil1
	Spermatozoa analysis chicken (infertile) 6 vs 11 (fertile)									NUMBER OF ASSIGNED SPECTRA								NUMBER OF UNIQUE PEPTIDES								NUMBER OF UNIQUE SPECTRA								PERCENT COVERAGE								UNWEIGHTED SPECTRUM COUNT
					SPECTRAL COUNTING	LABEL FREE XIC				Chicken 6				Chicken11				Chicken 6				Chicken 11				Chicken 6				Chicken 11				Chicken 6				Chicken 11				Chicken 6				Chicken 11
	Identified Proteins (31)	Accession Number	Gene name	Molecular Weight	p value	Ratio 6/11	Peptides number	Frames number	p value	run 1	run 2	run 3	run 4	run 1	run 2	run 3	run 4	run 1	run 2	run 3	run 4	run 1	run 2	run 3	run 4	run 1	run 2	run 3	run 4	run 1	run 2	run 3	run 4	run 1	run 2	run 3	run 4	run 1	run 2	run 3	run 4	run 1	run 2	run 3	run 4	run 1	run 2	run 3	run 4
	aspartate aminotransferase, cytoplasmic [Gallus gallus]	gi|45384348	GOT1	46 kDa	0.00015	0.41	16	20	0.0475	34	42	33	37	59	72	55	72	10	16	11	14	17	24	20	21	12	19	14	17	21	29	24	27	0.32	0.52	0.33	0.41	0.46	0.7	0.52	0.58	34	42	33	37	59	72	55	72
	carbonic anhydrase II [Gallus gallus]	gi|1289219	CA2	29 kDa	0.042	0.46	3	5	0.0476	1	1	3	2	4	7	5	2	1	1	2	1	3	4	3	2	1	1	2	1	3	4	3	2	0.05	0.05	0.092	0.05	0.16	0.17	0.17	0.092	1	1	3	2	4	7	5	2
	leucine-rich repeat-containing protein 57 [Gallus gallus]	gi|313851080	LRRC57	27 kDa	0.043	0.48	3	3	0.00619	0	1	1	1	1	2	3	2	0	1	1	1	1	2	2	2	0	1	1	1	1	2	2	2	0	0.042	0.042	0.042	0.055	0.092	0.092	0.097	0	1	1	1	1	2	3	2
	myotubularin-related protein 9 [Gallus gallus]	gi|71894897	MTMR9	63 kDa	0.018	0.42	8	13	0.0469	21	21	24	17	31	30	29	34	7	9	10	9	11	10	10	12	8	11	11	10	13	14	12	16	0.21	0.23	0.27	0.2	0.28	0.23	0.26	0.28	21	21	24	17	31	30	29	34
	NADH dehydrogenase [ubiquinone] 1 alpha subcomplex subunit 12 [Gallus gallus]	gi|296090732	NDUFA12	17 kDa	0.0075	0.34	2	2	0.00585	1	1	2	2	3	3	4	4	1	1	1	1	2	2	2	2	1	1	1	1	2	2	2	2	0.062	0.062	0.062	0.062	0.12	0.12	0.12	0.12	1	1	2	2	3	3	4	4
	ornithine aminotransferase, mitochondrial [Gallus gallus]	gi|57529515	OAT	48 kDa	0.011	0.39	7	8	0.0366	7	8	10	8	11	25	13	20	5	6	5	6	6	14	8	12	5	6	5	6	6	16	8	12	0.14	0.16	0.17	0.18	0.15	0.44	0.23	0.35	7	8	10	8	11	25	13	20
	peptidyl-prolyl cis-trans isomerase A [Gallus gallus]	gi|261490820	PPIA	18 kDa	0.029	0.41	4	6	0.0393	4	10	10	6	16	15	14	10	3	4	6	5	6	8	9	3	3	5	6	5	8	9	9	5	0.24	0.27	0.39	0.39	0.62	0.48	0.65	0.22	4	10	10	6	16	15	14	10
	phosphoglycerate kinase [Gallus gallus]	gi|45384486	PGK1	45 kDa	0.00019	0.45	15	18	0.0481	12	15	4	18	32	41	34	40	7	8	1	6	10	18	14	16	8	10	1	10	14	22	18	21	0.28	0.27	0.041	0.24	0.38	0.49	0.47	0.45	12	15	4	18	32	41	34	40
	phosphoglycerate mutase 1 [Gallus gallus]	gi|71895985	PGAM1	29 kDa	9.1e-05	0.39	7	9	0.025	14	17	15	16	36	50	37	31	5	6	6	7	11	13	13	13	5	9	9	8	15	20	16	15	0.24	0.27	0.3	0.27	0.39	0.53	0.51	0.53	14	17	15	16	36	50	37	31
	PREDICTED: cAMP-dependent protein kinase type II-alpha regulatory subunit-like [Gallus gallus]	gi|363738693	LOC100858827	46 kDa	0.00037	0.31	4	4	0.0166	4	2	2	6	11	18	14	11	2	2	2	4	5	9	6	7	2	2	2	4	5	11	6	8	0.078	0.07	0.07	0.15	0.24	0.37	0.21	0.24	4	2	2	6	11	18	14	11
	PREDICTED: delta(3,5)-Delta(2,4)-dienoyl-CoA isomerase, mitochondrial-like, partial [Meleagris gallopavo]	gi|326936041	LOC100550981	17 kDa	0.042	0.45	1	2	0.0366	3	1	1	3	3	4	4	4	2	1	1	3	2	2	2	2	2	1	1	3	2	2	2	2	0.18	0.1	0.1	0.34	0.18	0.18	0.18	0.18	3	1	1	3	3	4	4	4
	PREDICTED: NADH dehydrogenase [ubiquinone] 1 alpha subcomplex subunit 2 [Gallus gallus]	gi|118097166	NDUFA2	11 kDa	0.011	0.45	2	2	0.0159		0		1	2	4	1	2		0		1	1	3	1	2		0		1	1	3	1	2		0		0.11	0.11	0.33	0.11	0.22		0		1	2	4	1	2
	PREDICTED: NADH dehydrogenase [ubiquinone] 1 alpha subcomplex subunit 8 [Gallus gallus]	gi|118099484	NDIFA8	20 kDa	0.023	0.47	1	1	0.00119	2	1	1	4	4	5	6	9	1	1	1	2	2	3	5	4	1	1	1	2	2	3	5	5	0.064	0.064	0.064	0.21	0.22	0.22	0.49	0.36	2	1	1	4	4	5	6	9
	PREDICTED: similar to acyl-coenzyme A dehydrogenase, C-4 to C-12 straight chain [Taeniopygia guttata]	gi|224130308	LOC100229817	46 kDa	0.0031	0.26	2	2	0.0249					1	3	1	2					1	2	1	1					1	2	1	1					0.031	0.064	0.031	0.031					1	3	1	2
	superoxide dismutase [Cu-Zn] [Gallus gallus]	gi|45384218	SOD1	16 kDa	0.0073	0.44	1	1	0.0407	4	4	2	4	7	11	16	12	3	2	2	3	4	4	6	5	3	3	2	2	5	6	8	5	0.23	0.19	0.17	0.12	0.25	0.44	0.44	0.44	4	4	2	4	7	11	16	12
	2-oxoglutarate dehydrogenase, mitochondrial [Gallus gallus]	gi|71897293	Ogdh	115 kDa	0.015	2.1	1	1	0.0177	13	17	14	11	9	13	10	9	9	15	9	8	7	8	6	7	9	16	9	8	7	8	7	7	0.11	0.18	0.15	0.11	0.093	0.11	0.099	0.11	13	17	14	11	9	13	10	9
	hemoglobin alpha-A chain [Gallus gallus]	gi|4894665	HBAA	11 kDa	0.029	2	1	1	0.0484	2	3	1	5			0	1	1	2	1	2			0	1	2	2	1	3			0	1	0.11	0.26	0.11	0.26			0	0.11	2	3	1	5			0	1
	hemoglobin subunit beta [Gallus Gallus]	gi|49169791	HBG2	16 kDa	0.0014	2.46	2	2	0.0423	6	9	8	6	3	1	3	2	4	3	2	1	2	1	1	1	4	4	3	2	2	1	1	1	0.37	0.22	0.21	0.14	0.21	0.068	0.14	0.14	6	9	8	6	3	1	3	2
	ovotransferrin BB type [Gallus Gallus]	gi|71274075	TF	78 kDa	1.5e-09	5.26	7	8	0.0426	15	20	14	16					9	14	9	10					9	15	9	10					0.18	0.3	0.18	0.21					15	20	14	16
	PREDICTED: acrosin [Gallus gallus]	gi|363727327	ACR	39 kDa	0.00087	2	4	6	0.029	52	62	51	50	33	38	40	34	13	11	12	11	11	10	11	10	17	19	15	18	14	14	14	12	0.26	0.26	0.26	0.26	0.26	0.26	0.26	0.26	52	62	51	50	33	38	40	34
	PREDICTED: fibrinogen alpha chain [Gallus gallus]	gi|118089770	FGA	82 kDa	0.039	2.72	2	2	0.0403	3	2	2						2	2	1						2	2	1						0.024	0.045	0.023						3	2	2
	PREDICTED: glycerol-3-phosphate dehydrogenase, mitochondrial [Gallus gallus]	gi|118093904	Gpd2	81 kDa	0.021	2.09	5	5	0.0463	22	26	21	27	11	20	21	16	11	12	10	8	8	8	9	7	12	14	13	10	9	9	10	9	0.2	0.23	0.2	0.18	0.16	0.17	0.21	0.14	22	26	21	27	11	20	21	16
	PREDICTED: radial spoke head protein 4 homolog A [Gallus gallus]	gi|363733945	RSPH4A	81 kDa	0.048	5.39	3	3	0.0388	2	3	0	1					2	2	0	1					2	2	0	1					0.034	0.04	0	0.019					2	3	0	1
	PREDICTED: superoxide dismutase [Mn], mitochondrial-like [Meleagris gallopavo]	gi|326915675	LOC100550687	26 kDa	2.8e-05	2.22	7	9	0.0491	10	13	9	10	3	6	5	5	6	8	6	6	2	4	3	3	7	9	7	6	2	4	3	3	0.46	0.44	0.41	0.31	0.11	0.2	0.14	0.14	10	13	9	10	3	6	5	5
	PREDICTED: tektin-2 [Gallus gallus]	gi|363742361	TEKT2	50 kDa	0.026	5.37	1	1	0.0157	0	3	2	2					0	2	1	2					0	2	1	2					0	0.047	0.023	0.047					0	3	2	2
	PREDICTED: tektin-5 [Gallus gallus]	gi|118098075	TEKT5	56 kDa	0.0064	3.02	5	7	0.0436	2	6	4	8					2	5	4	5					2	5	4	5					0.075	0.091	0.097	0.15					2	6	4	8
	PREDICTED: tubulin alpha-3 chain [Gallus gallus]	gi|50752600	TUBA3E	50 kDa	5.7e-05	4.8	11	17	0.0462	24	21	19	22	3	5	2	4	9	9	6	8	2	3	1	2	11	11	8	10	2	3	1	2	0.3	0.33	0.25	0.29	0.084	0.11	0.044	0.091	34	21	19	22	3	5	2	4
	PREDICTED: uncharacterized protein C9orf24 homolog [Gallus gallus]	gi|118103607	C9orf24	34 kDa	0.017	3.26	2	2	0.0266	4	1	4	2					3	1	3	1					3	1	3	1					0.1	0.044	0.12	0.051					4	1	4	2
	serum albumin precursor [Gallus gallus]	gi|45383974	alb	70 kDa	5.7e-09	8.86	18	28	0.0346	160	212	146	175					42	49	39	43					60	78	58	67					0.72	0.77	0.7	0.66					160	212	146	175
	tubulin beta-3 chain [Gallus gallus]	gi|153792017	TUBB2C	50 kDa	0.00089	3.85	1	1	0.0963	24	21	19	22	3	5	2	4	7	13	14	10	2	1	3	2	8	18	16	13	2	1	4	2	0.28	0.44	0.44	0.29	0.09	0.058	0.12	0.052	17	33	33	27	2	4	7	2
	voltage-dependent anion-selective channel protein 2 [Gallus Gallus]	gi|11134020	VDAC2	30 kDa	0.0067	2	11	14	0.0389	36	41	35	45	27	32	24	31	11	12	13	14	10	11	12	11	12	15	15	17	12	13	13	12	0.48	0.54	0.61	0.56	0.46	0.47	0.54	0.54	36	41	35	45	27	32	24	31
	Spermatozoa analysis chicken (infertile) 6+8 vs 5+11(fertile)									NUMBER OF ASSIGNED SPECTRA																NUMBER OF UNIQUE PEPTIDES																NUMBER OF UNIQUE SPECTRA
					SPECTRAL COUNTING	LABEL FREE XIC				Chicken 6+8								Chicken 5+11								Chicken 6+8								Chicken 5+11								Chicken 6+8
	Identified Proteins (40)	Accession Number	Gene name	Molecular Weight	p value	Ratio 6/11	Peptides number	Frames number	p value	Chicken 6 run 1	Chicken 6 run 2	Chicken 6 run 3	Chicken 6 run 4	Chicken 8 run 1	Chicken 8 run 2	Chicken 8 run 3	Chicken 8 run 4	Chicken 5 run 1	Chicken 5 run 2	Chicken 5 run 3	Chicken 5 run 4	Chicken 11 run 1	Chicken 11 run 2	Chicken 11 run 3	Chicken 11 run 4	Chicken 6 run 1	Chicken 6 run 2	Chicken 6 run 3	Chicken 6 run 4	Chicken 8 run 1	Chicken 8 run 2	Chicken 8 run 3	Chicken 8 run 4	Chicken 5 run 1	Chicken 5 run 2	Chicken 5 run 3	Chicken 5 run 4	Chicken 11 run 1	Chicken 11 run 2	Chicken 11 run 3	Chicken 11 run 4	Chicken 6 run 1	Chicken 6 run 2	Chicken 6 run 3	Chicken 6 run 4	Chicken 8 run 1	Chicken 8 run 2	Chicken 8 run 3	Chicken 8 run 4
	14-3-3 protein epsilon [Homo sapiens]	gi|5803225	YWHAE	29 kDa	0.0093	0.495	4	9	0.0257	2	3	4	5	4	1	1	1	6	8	5	5	4	4	4	4	1	2	2	2	2	1	1	1	3	3	3	3	2	3	2	2	1	3	3	3	2	1	1	1
	14-3-3 protein zeta [Gallus gallus]	gi|71897035	YWHAZ	28 kDa	0.0055	0.499	6	9	0.0315	1	3	3	3	8	5	7	8	9	10	10	6	9	14	10	6	1	2	2	2	5	4	5	5	3	5	6	4	5	7	5	4	1	2	2	2	6	4	5	6
	carbonic anhydrase II [Gallus gallus]	gi|1289219	CA2	29 kDa	0.023	0.44	3	5	0.0208	1	1	3	2	2	0	1	2	2	2	4	2	4	7	5	2	1	1	2	1	2	0	1	2	2	2	4	2	3	4	3	2	1	1	2	1	2	0	1	2
	carnitine palmitoyltransferase I [Gallus gallus]	gi|83743084	Cpt1a	27 kDa	0.00012	0.483	2	3	0.0409	1	2	5	2	4	1	1	2	5	7	7	6	5	11	9	7	1	2	3	2	3	1	1	2	3	3	4	4	3	5	4	3	1	2	3	2	3	1	1	2
	histidine triad nucleotide-binding protein 1 [Gallus gallus]	gi|45382717	HINT1	14 kDa	0.042	0.496	2	2	0.00521	1	4	2	0	1	0	4	1	3	3	5	3	3	7	2	2	1	2	1	0	1	0	2	1	2	2	2	2	2	2	1	2	1	2	1	0	1	0	2	1
	leucine-rich repeat-containing protein 57 [Gallus gallus]	gi|313851080	LRRC57	27 kDa	0.0019	0.438	3	3	5.66e-05	0	1	1	1	1	2	1	0	3	3	2	2	1	2	3	2	0	1	1	1	1	2	1	0	2	2	2	2	1	2	2	2	0	1	1	1	1	2	1	0
	NADH dehydrogenase [ubiquinone] 1 alpha subcomplex subunit 12 [Gallus gallus]	gi|296090732	NDUFA12	17 kDa	0.017	0.432	2	2	1.23e-05	1	1	2	2	3	2	2	4	4	4	4	2	3	3	4	4	1	1	1	1	1	1	1	2	2	2	2	1	2	2	2	2	1	1	1	1	1	1	1	2
	peptidyl-prolyl cis-trans isomerase A [Gallus gallus]	gi|261490820	ppiA	18 kDa	0.0074	0.447	5	7	0.0085	4	10	10	6	3	9	7	7	6	13	14	12	16	15	14	10	3	4	6	5	2	4	4	4	5	6	8	5	6	8	9	3	3	5	6	5	2	4	4	5
	peptidyl-tRNA hydrolase 2, mitochondrial [Gallus gallus]	gi|94536825	ptrh2	18 kDa	0.031	0.485	1	4	0.0457	0	0				1	0	1	0	2	5	2	0	7	0	4	0	0				1	0	1	0	2	2	1	0	3	0	2	0	0				1	0	1
	phosphoglycerate mutase 1 [Gallus gallus]	gi|71895985	pgam1	29 kDa	2e-05	0.397	13	24	0.0385	14	17	15	16	21	16	20	16	31	35	35	25	36	50	37	31	5	6	6	7	8	7	7	9	14	12	15	10	11	13	13	13	5	9	9	8	10	9	11	9
	PREDICTED: acyl-CoA-binding protein [Gallus gallus]	gi|118085711	ACBD7	10 kDa	0.00022	0.504	8	13	0.0262	4	7	4	6	4	6	5	5	8	11	14	10	9	16	11	5	3	5	3	3	2	3	3	3	5	8	7	7	4	8	5	2	3	5	3	3	2	3	3	3
	PREDICTED: calcium-binding tyrosine phosphorylation-regulated protein-like [Gallus gallus]	gi|50737136	Cabyr	35 kDa	0.01	0.446	1	3	0.0269	7	17	13	13	8	14	6	13	14	14	20	18	11	25	19	17	3	4	4	6	3	3	3	4	3	5	6	5	4	6	5	4	3	6	6	7	4	4	4	6
	PREDICTED: GLI pathogenesis-related 1 like 2 [Gallus gallus]	gi|50728354	GLIPR1L2	30 kDa	0.0097	0.47	5	9	0.0321	10	15	12	17	13	13	18	13	18	18	20	20	15	19	18	21	3	7	5	7	5	7	7	6	6	7	8	4	6	7	5	6	5	9	7	9	7	9	10	7
	PREDICTED: glycerol-3-phosphate dehydrogenase 1-like protein [Gallus gallus]	gi|363736119	GPD1	38 kDa	0.03	0.433	6	10	0.0481	0	7	5	2	2	2	4	8	7	10	16	11	2	9	4	6	0	4	3	2	2	2	3	4	4	6	6	6	2	5	3	5	0	4	3	2	2	2	3	4
	PREDICTED: NADH dehydrogenase [ubiquinone] 1 alpha subcomplex subunit 7 [Gallus gallus]	gi|50760928	Ndufa7	13 kDa	0.0099	0.329	2	3	0.0357									2		1	1	1	2											1		1	1	1	2
	PREDICTED: NADH dehydrogenase [ubiquinone] 1 alpha subcomplex subunit 8 [Gallus gallus]	gi|118099484	Ndufa8	20 kDa	0.0032	0.426	2	4	0.0178	2	1	1	4	0	3	2	3	2	9	6	4	4	5	6	9	1	1	1	2	0	2	1	2	1	4	3	3	2	3	5	4	1	1	1	2	0	2	1	2
	PREDICTED: NADH dehydrogenase [ubiquinone] 1 beta subcomplex subunit 6 [Gallus gallus]	gi|50755345	NDUFB6	15 kDa	0.0061	0.494	4	6	0.0404	1			0	1	0	1	0	1	2	4	1	2	4	3	0	1			0	1	0	1	0	1	1	2	1	2	3	2	0	1			0	1	0	1	0
	PREDICTED: omega-amidase NIT2 isoform 2 [Gallus gallus]	gi|363728462	NIT2	31 kDa	8.9e-05	0.5	8	10	0.0447	2	1	1	1	1	1		1	9	9	7	8	4	6	8	1	2	1	1	1	1	1		1	5	6	5	6	4	5	6	1	2	1	1	1	1	1		1
	PREDICTED: solute carrier organic anion transporter family member 4C1-like [Gallus gallus]	gi|363744638	SLCO4C1	74 kDa	0.019	0.503	2	6	0.0449	3	3	3	4	3	5	2	4	6	6	5	4	4	4	5	4	1	1	1	1	1	1	1	1	2	2	2	1	1	1	1	1	1	1	1	1	1	2	1	2
	PREDICTED: tubulin polymerization-promoting protein family member 2 [Gallus gallus]	gi|50761844	TPPP2	22 kDa	0.031	0.503	16	60	0.0488	52	70	59	62	52	69	69	81	71	90	88	70	69	99	65	79	16	18	16	18	18	18	18	19	18	18	20	19	18	22	18	17	22	32	26	26	24	29	28	29
	PREDICTED: UPF0364 protein C6orf211 homolog [Gallus gallus]	gi|363731690	C3H6ORF211	50 kDa	0.0003	0.501	11	23	0.039	6	12	5	11	12	13	10	13	15	21	26	18	16	17	14	13	3	5	3	4	5	5	6	7	8	8	12	8	8	7	7	7	3	6	3	5	7	6	7	8
	RecName: Full=Long-chain-fatty-acid--CoA ligase ACSBG2; AltName: Full=Acyl-CoA synthetase bubblegum family member 2	gi|166198360	acsbg2	84 kDa	0.00043	0.45	21	43	0.0438	43	58	34	43	35	35	30	39	60	63	54	58	45	60	54	48	16	19	15	15	15	14	14	13	21	23	19	21	20	23	18	19	18	24	17	19	16	16	16	16
	succinyl-CoA ligase [ADP/GDP-forming] subunit alpha, mitochondrial [Gallus gallus]	gi|61097981	suclg1	35 kDa	0.021	0.424	3	3	0.0141	3	1	2	3	2	2	1	3	7	5	2	5	4	2	3	5	1	1	1	1	1	1	1	1	4	3	1	3	2	1	1	3	1	1	1	1	1	1	1	1
	superoxide dismutase [Cu-Zn] [Gallus gallus]	gi|45384218	SOD1	16 kDa	0.00033	0.348	4	6	0.099	4	4	2	4	7	6	2	4	10	9	13	7	7	11	16	12	3	3	2	2	4	4	2	3	4	4	5	4	4	4	6	5	3	3	2	2	5	4	2	3
	EF-hand domain-containing family member C2 [Gallus gallus]	gi|83721959	EFHC2	87 kDa	0.015	3.873	3	3	0.0108			2		5	4	2	7											1		3	4	2	3											1		4	4	2	4
	electron transfer flavoprotein-ubiquinone oxidoreductase, mitochondrial [Gallus gallus]	gi|71895853	ETFDH	53 kDa	0.011	2.85	1	1	0.00244	19	34	15	20	13	15	10	5	10	11	17	7	2	8	6	8	10	15	9	11	7	9	6	4	7	7	8	5	1	7	5	5	11	20	10	12	8	10	6	4
	hemoglobin subunit beta [Gallus gallus]	gi|49169791	HBG2	16 kDa	0.0018	2.038	1	1	0.0431	6	9	8	6	4	3	2	3					3	1	3	2	4	3	2	1	2	2	2	1					2	1	1	1	4	4	3	2	2	2	2	2
	Ig gamma chain (clone 36) - chicken (fragment)	gi|86318		54 kDa	0.014	8.858	2	3	0.0332	6	8	6	5	0	0		1									5	5	4	3	0	0		1									5	6	5	4	0	0		1
	ovotransferrin BB type [Gallus gallus]	gi|71274075	TF	78 kDa	0.019	2.727	2	2	0.049	15	20	14	16													9	14	9	10													9	15	9	10
	PREDICTED: fibrinogen alpha chain [Gallus gallus]	gi|118089770	FGA	82 kDa	0.0051	9.795	2	3	0.0489	3	2	2		4	1	0	5									2	2	1		2	1	0	2									2	2	1		3	1	0	3
	PREDICTED: protein FAM166A-like [Gallus gallus]	gi|363740393	FAM166A	29 kDa	0.0024	2.044	3	4	0.0429		8	1	2	10	6	5	3										2	1	1	5	3	2	2										2	1	1	5	3	2	2
	PREDICTED: radial spoke head protein 4 homolog A [Gallus gallus]	gi|363733945	RSPH4A	81 kDa	0.011	3.565	3	4	0.0305	2	3	0	1	1	0	0	2									2	2	0	1	1	0	0	2									2	2	0	1	1	0	0	2
	PREDICTED: tektin-3 [Gallus gallus]	gi|118099584	TEKT3	56 kDa	0.04	2.36	7	9	0.0131			0	1	16	6	5	6											0	1	8	4	5	4											0	1	9	5	5	5
	PREDICTED: tektin-4 [Gallus gallus]	gi|50755635	TEKT4	53 kDa	0.016	2.806	2	2	0.0237	1				8	6	5	4									1				4	5	3	4									1				5	5	3	4
	PREDICTED: tektin-5 [Gallus gallus]	gi|118098075	TEKT5	56 kDa	0.0024	2.733	13	18	0.0402	2	6	4	8	29	29	24	32									2	5	4	5	19	14	16	15									2	5	4	5	19	17	18	19
	PREDICTED: tubulin alpha-3 chain [Gallus gallus]	gi|50752600	TUBA3E	50 kDa	5.5e-05	4.278	7	13	0.0455	24	21	19	22	51	60	47	42	3	4	7	6	3	5	2	4	9	9	6	8	14	15	12	11	2	3	4	4	2	3	1	2	11	11	8	10	19	24	19	16
	PREDICTED: uncharacterized protein C9orf24 homolog [Gallus gallus]	gi|118103607	C9ORF24	34 kDa	0.0013	3.285	5	7	0.025	4	1	4	2	14	8	9	14									3	1	3	1	8	5	4	8									3	1	3	1	9	6	4	10
	serum albumin precursor [Gallus gallus]	gi|45383974	ALB	70 kDa	0.0086	7.561	11	16	0.0482	160	212	146	175	8	19	10	14		1		0					42	49	39	43	6	10	7	9		1		0					60	78	58	67	6	10	7	9
	tubulin beta-3 chain [Gallus gallus]	gi|153792017	TUBB2C	50 kDa	0.00023	3.569	1	2	0.099	17	33	33	27	80	69	67	78	14	7	5	12	2	4	7	2	7	13	14	10	27	20	23	23	5	3	3	4	2	1	3	2	8	18	16	13	38	29	33	33
	UPF0468 protein C16orf80 homolog [Gallus gallus]	gi|57524821	C16ORF80	23 kDa	0.04	2.288	1	1	0.000338					4	5	1	3													3	2	1	2													3	2	1	2
	Seminal plasma analysis chicken (infertile) 6 vs 11 (fertile)									NUMBER OF ASSIGNED SPECTRA								NUMBER OF UNIQUE PEPTIDES								NUMBER OF UNIQUE SPECTRA								PERCENT COVERAGE								UNWEIGHTED SPECTRUM CUNT
					SPECTRAL COUNTING	LABEL FREE XIC				Chicken 6				Chicken11				Chicken 6				Chicken 11				Chicken 6				Chicken 11				Chicken 6				Chicken 11				Chicken 6				Chicken 11
	Identified Proteins (24)	Accession Number	Gene name	Molecular Weight	p value	Ratio 6/11	Peptides number	Frames number	p value	run 1	run 2	run 3	run 4	run 1	run 2	run 3	run 4	run 1	run 2	run 3	run 4	run 1	run 2	run 3	run 4	run 1	run 2	run 3	run 4	run 1	run 2	run 3	run 4	run 1	run 2	run 3	run 4	run 1	run 2	run 3	run 4	run 1	run 2	run 3	run 4	run 1	run 2	run 3	run 4
	actin, gamma, cytoplasmic 1 [Mus musculus]	gi|123298587	ACTG1	33 kDa	0.019	0.34	1	1	0.0144				0	3	1	3	5				0	1	1	2	2				0	1	1	3	3				0	0.092	0.058	0.13	0.092				0	3	1	3	5
	angiotensin-converting enzyme precursor [Gallus gallus]	gi|268370291	ACE	147 kDa	0.012	0.48	5	6	0.0242	1	5	2	1	6	8	4	7	1	4	2	1	4	6	3	7	1	4	2	1	4	7	3	7	0.015	0.064	0.023	0.015	0.06	0.08	0.032	0.091	1	5	2	1	6	8	4	7
	cholinesterase precursor [Gallus gallus]	gi|45382845	bchE	68 kDa	0.0098	0.37	6	11	0.043		1		0	2	13	12	11		1		0	2	4	5	3		1		0	2	6	5	4		0.035		0	0.065	0.13	0.15	0.085		1		0	2	13	12	11
	fatty acid-binding protein, brain [Gallus gallus]	gi|45384320	Fabp7	15 kDa	0.0018	0.47	7	11	0.0413	12	20	17	19	39	35	31	32	6	6	7	7	11	10	9	10	6	7	9	8	17	15	12	14	0.73	0.55	0.61	0.61	0.83	0.9	0.83	0.83	12	20	17	19	39	35	31	32
	fructose-bisphosphate aldolase C [Gallus gallus]	gi|330417943	ALDOC	39 kDa	0.041	0.46	2	2	0.0152	2	6	4	4	7	7	5	6	1	3	2	2	2	3	2	3	1	3	2	2	2	3	2	3	0.041	0.13	0.099	0.091	0.099	0.13	0.091	0.15	2	6	4	4	7	7	5	6
	gallinacin-10 preproprotein [Gallus gallus]	gi|48976029	GAL10	7 kDa	0.0018	0.19	2	2	0.0023	4	2	3	2	6	7	5	6	1	1	1	1	2	1	1	2	1	1	1	1	2	2	1	3	0.35	0.35	0.35	0.35	0.41	0.35	0.35	0.41	4	2	3	2	6	7	5	6
	glutathione S-transferase mu 3 [Meleagris gallopavo]	gi|337730623	GSTM3	26 kDa	0.0062	0.4	2	4	0.0212	1	0	1	3	5	6	5	3	1	0	1	1	3	2	3	2	1	0	1	1	3	2	4	2	0.078	0	0.078	0.078	0.17	0.12	0.17	0.12	1	0	1	3	5	6	5	3
	polyubiquitin [Homo sapiens]	gi|2627129	UBC	68 kDa	0.0032	0.42	3	4	0.0122	1	2			10	19	18	6	1	2			3	3	3	4	1	2			4	3	3	4	0.043	0.098			0.14	0.071	0.071	0.084	1	2			10	19	18	6
	PREDICTED: astacin-like metalloendopeptidase [Gallus gallus]	gi|118091536	Astl	46 kDa	0.004	0.31	6	7	0.0439	2	5	4	3	16	13	14	7	2	4	3	2	9	7	8	7	2	4	3	2	9	8	8	7	0.056	0.11	0.083	0.051	0.27	0.2	0.22	0.19	2	5	4	3	16	13	14	7
	PREDICTED: gamma-glutamyltranspeptidase 1 [Gallus gallus]	gi|118098729	ggt1	62 kDa	0.00018	0.29	17	35	0.0493	24	16	26	9	83	88	68	55	9	8	7	5	24	23	22	18	11	11	9	5	37	39	32	28	0.2	0.16	0.13	0.11	0.4	0.36	0.36	0.3	24	16	26	9	83	88	68	55
	PREDICTED: membrane metallo-endopeptidase-like 1 [Gallus gallus]	gi|363741815	MMEL1	86 kDa	3.5e-05	0.29	1	1	0.0291				0	3	5	5	4				0	2	3	2	2				0	2	3	2	2				0	0.039	0.074	0.051	0.058				0	3	5	5	4
	PREDICTED: ovochymase-2 [Gallus gallus]	gi|363734247	OVCH2	91 kDa	0.014	0.41	1	2	0.0138		3		3	6	4	6	7		2		2	4	2	3	4		2		2	4	2	3	4		0.039		0.039	0.071	0.044	0.044	0.067		3		3	6	4	6	7
	PREDICTED: pendrin [Gallus gallus]	gi|363727504	SLC2	86 kDa	0.012	0.47	4	4	0.0346	5	2	2	5	6	9	7	8	4	2	2	4	4	7	5	4	4	2	2	4	4	7	5	4	0.045	0.032	0.021	0.065	0.091	0.078	0.08	0.073	5	2	2	5	6	9	7	8
	PREDICTED: retinoic acid receptor responder protein 2 isoform 2 [Gallus gallus]	gi|50732085	RARRES2	18 kDa	0.0075	0.32	1	3	0.046					2	1	2	3					2	1	1	3					2	1	2	3					0.19	0.08	0.08	0.3					2	1	2	3
	protein NEL precursor [Gallus gallus]	gi|71896973	nell2	91 kDa	0.00014	0.35	5	9	0.041	7	12	14	13	38	36	34	33	6	5	9	7	11	13	13	12	6	6	11	7	14	18	17	15	0.11	0.11	0.18	0.17	0.21	0.26	0.22	0.26	7	12	14	13	38	36	34	33
	apolipoprotein A-I [Gallus gallus]	gi|211159	APOA1	31 kDa	9.6e-05	2.1	9	11	0.0461	22	26	17	16	5	9	5	4	12	12	8	9	3	6	2	3	15	14	9	11	3	6	2	3	0.39	0.39	0.31	0.38	0.13	0.23	0.095	0.14	22	26	17	16	5	9	5	4
	avidin precursor [Gallus Gallus]	gi|109157112	AVD	17 kDa	0.0013	5.08	2	2	0.00236	2	3	1	2					1	2	1	2					1	2	1	2					0.053	0.14	0.053	0.14					2	3	1	2
	lysozyme [Gallus Gallus]	gi|10120553		16 kDa	0.04	2.96	4	5	0.0362		3	4	5						3	3	2						3	3	2						0.21	0.21	0.21						3	4	5
	hemoglobin alpha-A chain [Gallus gallus]	gi|4894665		11 kDa	3.4e-05	2.01	4	8	0.0244	10	14	10	10		3	2	2	3	5	3	3		1	1	1	4	6	4	4		2	1	1	0.41	0.51	0.41	0.41		0.15	0.15	0.15	10	14	10	10		3	2	2
	hemoglobin subunit beta [Gallus gallus]	gi|49169791	HBG2	16 kDa	0.00011	6.34	4	6	0.0433	12	12	7	11		0		1	4	4	3	5		0		1	5	5	4	6		0		1	0.29	0.29	0.29	0.29		0		0.14	12	12	7	11		0		1
	malate dehydrogenase, cytoplasmic [Gallus gallus]	gi|57530355	MDH1	37 kDa	0.024	2.23	4	9	0.0326	11	5	8	5	1	2	4	3	6	4	6	5	1	1	3	2	6	5	6	5	1	1	3	2	0.25	0.22	0.25	0.25	0.051	0.033	0.12	0.11	11	5	8	5	1	2	4	3
	PREDICTED: acrosin [Gallus gallus]	gi|363727327	ACR	39 kDa	0.00059	11	3	4	0.0454	16	12	7	10					6	5	5	4					9	7	5	6					0.18	0.18	0.12	0.16					16	12	7	10
	PREDICTED: acrosin-like [Gallus gallus]	gi|363727333	LOC769176	34 kDa	6.7e-05	5.77	5	9	0.0477	23	19	15	14		2	2	1	6	5	6	4		1	1	1	11	8	9	7		1	1	1	0.31	0.31	0.35	0.24		0.048	0.048	0.048	23	19	15	14		2	2	1
	Ig gamma chain (clone 36) - chicken (fragment)	gi|86318		54 kDa	0.00088	4.32	3	5	0.00928	42	42	23	35	13	12	11	7	14	12	10	13	5	7	6	3	19	17	12	18	9	8	7	4	0.28	0.23	0.21	0.27	0.15	0.17	0.17	0.12	42	42	23	35	13	12	11	7
	Seminal plasma analysis chicken (infertile) 6+8 vs 5+11(fertile)									NUMBER OF ASSIGNED SPECTRA																NUMBER OF UNIQUE PEPTIDES																NUMBER OF UNIQUE SPECTRA
					SPECTRAL COUNTING	LABEL FREE XIC				Chicken 6+8								Chicken 5+11								Chicken 6+8								Chicken 5+11								Chicken 6+8
	Identified Proteins (48)	Accession Number	Gene name	Molecular Weight	p value	Ratio 6/11	Peptides number	Frames number	p value	Chicken 6 run 1	Chicken 6 run 2	Chicken 6 run 3	Chicken 6 run 4	Chicken 8 run 1	Chicken 8 run 2	Chicken 8 run 3	Chicken 8 run 4	Chicken 5 run 1	Chicken 5 run 2	Chicken 5 run 3	Chicken 5 run 4	Chicken 11 run 1	Chicken 11 run 2	Chicken 11 run 3	Chicken 11 run 4	Chicken 6 run 1	Chicken 6 run 2	Chicken 6 run 3	Chicken 6 run 4	Chicken 8 run 1	Chicken 8 run 2	Chicken 8 run 3	Chicken 8 run 4	Chicken 5 run 1	Chicken 5 run 2	Chicken 5 run 3	Chicken 5 run 4	Chicken 11 run 1	Chicken 11 run 2	Chicken 11 run 3	Chicken 11 run 4	Chicken 6 run 1	Chicken 6 run 2	Chicken 6 run 3	Chicken 6 run 4	Chicken 8 run 1	Chicken 8 run 2	Chicken 8 run 3	Chicken 8 run 4
	14-3-3 protein epsilon [Rattus norvegicus]	gi|13928824	YWHAE	29 kDa	0.001	0.355	3	5	0.0434	1	2	0	1		2	2	0	3	5	2	5	4	3	2	3	1	2	0	1		2	1	0	2	3	2	3	2	2	2	2	1	2	0	1		2	1	0
	14-3-3 protein eta [Gallus gallus]	gi|56119054	YWHAH	28 kDa	0.036	0.476	2	2	0.00691			0	0		1			2	3	1			1	2	0			0	0		1			1	2	1			1	2	0			0	0		1
	14-3-3 protein theta [Gallus gallus]	gi|55741594	ywhaq	28 kDa	9.1e-06	0.366	3	7	0.0129		3	1	1		1		2	4	12	10	7	6	8	6	4		2	1	1		1		1	3	6	6	5	4	4	3	4		3	1	1		1		1
	14-3-3 protein zeta [Gallus gallus]	gi|71897035	YWHAZ	28 kDa	0.018	0.24	1	1	0.00476				1					2	0	5	1		2	2	1				1					1	0	3	1		2	2	1				1
	actin, gamma, cytoplasmic 1 [Mus musculus]	gi|123298587	ACTG1	33 kDa	0.0015	0.367	3	4	0.0349				0						2	2	4	3	1	3	5				0						2	2	2	1	1	2	2				0
	angiotensin-converting enzyme precursor [Gallus gallus]	gi|268370291	ACE	147 kDa	2.9e-05	0.401	6	7	0.00077	1	5	2	1					8	6	5	4	6	8	4	7	1	4	2	1					5	3	4	3	4	6	3	7	1	4	2	1
	argininosuccinate synthase [Gallus gallus]	gi|61657937	ASS1	47 kDa	0.023	0.363	2	2	0.0436		1							1	4	4	2	0	2	0	0		1							1	2	3	1	0	1	0	0		1
	carbonic anhydrase II [Gallus gallus]	gi|1289219	CA2	29 kDa	0.0015	0.404	1	1	0.000206									1	2	1	3		1	2	1									1	1	1	2		1	1	1
	cholinesterase precursor [Gallus gallus]	gi|45382845	bchE	68 kDa	0.00015	0.355	5	12	0.0171		1		0				2	4	13	12	18	2	13	12	11		1		0				2	2	6	4	4	2	4	5	3		1		0				2
	ezrin [Gallus gallus]	gi|45382429	EZR	69 kDa	0.00043	0.339	1	1	1.96e-06	0	0	0	2		1	0	0	2	2	3	3	3	2	1	2	0	0	0	2		1	0	0	1	1	2	2	2	2	1	2	0	0	0	2		1	0	0
	fatty acid-binding protein, brain [Gallus gallus]	gi|45384320	Fabp7	15 kDa	6.3e-05	0.313	12	30	0.0455	12	20	17	19	7	17	8	8	63	78	59	59	39	35	31	32	6	6	7	7	4	5	4	4	13	16	18	13	11	10	9	10	6	7	9	8	4	5	4	4
	fructose-bisphosphate aldolase C [Gallus gallus]	gi|330417943	ALDOC	39 kDa	0.0015	0.386	9	11	0.0465	2	6	4	4	1	2	3	2	11	10	9	15	7	7	5	6	1	3	2	2	1	1	2	1	4	4	5	7	2	3	2	3	1	3	2	2	1	1	2	1
	Gal 9 [Gallus gallus]	gi|113911489	GAL9	7 kDa	0.012	0.269	2	3	0.022	3	1	3	1	0	1	4	3	10	5	12	1	6	17	12	1	1	1	2	1	0	1	2	2	2	1	4	1	2	5	4	1	1	1	2	1	0	1	2	2
	gallinacin-10 preproprotein [Gallus gallus]	gi|48976029	GAL10	7 kDa	0.0012	0.192	2	3	0.0052	4	2	3	2	5	2	3	1	8	10	7	12	6	7	5	6	1	1	1	1	2	1	1	1	2	1	3	2	2	1	1	2	1	1	1	1	2	1	1	1
	glutathione S-transferase [Gallus gallus]	gi|49169816	GSTA3	25 kDa	0.016	0.127	1	2	0.0126									1		2		1	4	2										1		1		1	2	1
	glutathione S-transferase 2 [Gallus gallus]	gi|46048786	GSTM2	26 kDa	0.024	0.422	4	4	0.0217									1	3		4			1	2									1	2		3			1	2
	glutathione S-transferase mu 3 [Meleagris gallopavo]	gi|337730623	GSTM3	26 kDa	0.0032	0.27	5	9	0.0161	1	0	1	3	2	2		1	8	4	3	11	5	6	5	3	1	0	1	1	1	1		1	5	2	3	7	3	2	3	2	1	0	1	1	1	1		1
	guanine nucleotide-binding protein G(i) subunit alpha-1 [Gallus gallus]	gi|45382315	Gnai1	40 kDa	0.011	0.387	2	3	0.00825									0	3	1	1			2	2									0	2	1	1			2	2
	guanine nucleotide-binding protein G(I)/G(S)/G(T) subunit beta-1 [Xenopus laevis]	gi|148224158	GNB1	37 kDa	0.015	0.457	1	1	6.51e-05									1	8	5	6		1	1	1									1	4	3	4		1	1	1
	heat shock protein HSP 90-alpha [Gallus gallus]	gi|157954047	HSP90AA1	84 kDa	9.9e-05	0.44	6	8	0.04		1	0						3	4	4	5		4	4	2		1	0						2	4	3	3		3	4	1		1	0
	isocitrate dehydrogenase 1 [Anser anser]	gi|155966095	IDH1	47 kDa	0.033	0.355	1	1	3.6e-05										1	2	1		1	0											1	2	1		1	0
	monocarboxylate transporter 1 [Gallus gallus]	gi|55741602	SLC16A1	54 kDa	0.04	0.314	1	1	0.0383									1		3		1		2										1		2		1		1
	nucleoside diphosphate kinase [Gallus gallus]	gi|45384260	NME2	17 kDa	0.0029	0.471	1	1	0.000647										2	3	1		2	1	1										2	2	1		2	1	1
	peptidyl-prolyl cis-trans isomerase A [Gallus gallus]	gi|261490820	ppiA	18 kDa	0.0036	0.359	4	4	0.00163		1		0					13	3	5	2	4	9	3	2		1		0					4	2	5	2	2	5	2	1		1		0
	peroxiredoxin-6 [Gallus gallus]	gi|86129578	Prdx6	25 kDa	0.0055	0.201	4	4	0.0224									2	4	3	2			3										2	4	2	2			2
	phosphofructokinase, platelet [Gallus gallus]	gi|71895711	pfkp	61 kDa	4e-05	0.449	1	1	0.000118									1	1	3	2	2	3	3	4									1	1	2	2	2	1	2	3
	phosphoglycerate kinase [Gallus gallus]	gi|45384486	PGK1	45 kDa	0.0028	0.468	6	10	0.0487	1	4	1	4		2	3	0	6	10	9	5	2	6	5	3	1	2	1	2		1	2	0	3	5	6	2	1	4	3	2	1	3	1	2		1	2	0
	polyubiquitin [Homo sapiens]	gi|2627129	UBC	68 kDa	0.00014	0.38	4	6	0.00139	1	2				1			5	9	19	4	10	19	18	6	1	2				1			2	5	6	3	3	3	3	4	1	2				1
	PREDICTED: adenylyl cyclase-associated protein 1 [Gallus gallus]	gi|363742430	CAP1	58 kDa	0.038	0.177	1	2	0.0054										4	1	3		0	0	2										2	1	2		0	0	2
	PREDICTED: astacin-like metalloendopeptidase [Gallus gallus]	gi|118091536	Astl	46 kDa	0.0065	0.422	9	12	0.0242	2	5	4	3	9	7	8	4	9	19	10	7	16	13	14	7	2	4	3	2	6	6	5	3	8	10	4	5	9	7	8	7	2	4	3	2	6	6	5	3
	PREDICTED: gamma-glutamyltranspeptidase 1 [Gallus gallus]	gi|118098729	ggt1	62 kDa	2.6e-10	0.265	23	55	0.048	24	16	26	9	16	22	23	14	74	85	80	64	83	88	68	55	9	8	7	5	8	8	8	7	22	22	26	19	24	23	22	18	11	11	9	5	10	12	9	7
	PREDICTED: membrane metallo-endopeptidase-like 1 [Gallus gallus]	gi|363741815	MMEL1	86 kDa	3.7e-08	0.312	2	2	0.00769				0				0	3	5	4	6	3	5	5	4				0				0	2	2	2	3	2	3	2	2				0				0
	PREDICTED: ovochymase-2 [Gallus gallus]	gi|363734247	OVCH2	91 kDa	9.5e-06	0.337	5	7	0.0311		3		3	0		0		10	10	6	8	6	4	6	7		2		2	0		0		5	5	4	4	4	2	3	4		2		2	0		0
	PREDICTED: pendrin [Gallus gallus]	gi|363727504	SLC26A4	86 kDa	0.00029	0.372	4	5	0.00927	5	2	2	5	0	0	2	2	13	14	9	4	6	9	7	8	4	2	2	4	0	0	2	2	5	8	6	3	4	7	5	4	4	2	2	4	0	0	2	2
	PREDICTED: phospholipase B domain containing 1 [Gallus gallus]	gi|363727776	PLBD1	67 kDa	0.018	0.414	7	11	0.0262									4	9	0	8	1	0	1	3									3	8	0	6	1	0	1	2
	PREDICTED: retinoic acid receptor responder protein 2 isoform 2 [Gallus gallus]	gi|50732085	RARRES2	18 kDa	0.00011	0.364	2	2	0.00033						0	1	0	4	6	6	3	2	1	2	3						0	1	0	2	3	4	2	2	1	1	3						0	1	0
	PREDICTED: sodium/glucose cotransporter 1 [Gallus gallus]	gi|363740142	SLC5A1	71 kDa	0.0041	0.389	5	8	0.0275		2	1	6	1	1	1	4	6	5	6	10	3	6	7	8		2	1	3	1	1	1	1	3	3	3	5	3	4	3	5		2	1	4	1	1	1	2
	PREDICTED: thymic stromal cotransporter homolog [Gallus gallus]	gi|363744817	SLC46A2	49 kDa	0.043	0.364	2	8	0.00924	4	4	5	4	3	4	5	3	10	8	2	7	7	7	4	7	2	2	2	1	1	1	2	1	3	1	1	1	2	2	2	1	2	2	2	1	1	1	2	1
	PREDICTED: uncharacterized protein LOC427138 [Gallus gallus]	gi|363744162	PPAP2A	32 kDa	0.0015	0.292	2	4	0.0372	1						1		6	4	4	7	5	1	2	1	1						1		3	3	2	4	2	1	1	1	1						1
	pyruvate kinase muscle isozyme [Gallus gallus]	gi|45382651	PKM2	58 kDa	0.00011	0.364	5	10	0.0426	3	6	2	2	0	2	1		15	23	13	17	6	15	8	6	2	4	2	1	0	1	1		7	9	6	7	3	5	4	2	2	4	2	1	0	1	1
	RecName: Full=Trypsin inhibitor ClTI-1	gi|118595739		6 kDa	0.0024	0.353	1	1	1.1e-06	2		1				2	0	8	3	5	1	5	3	3	3	1		1				1	0	3	2	3	1	2	2	2	2	1		1				1	0
	thioredoxin [Gallus gallus]	gi|45382053	TXN	12 kDa	3.1e-07	0.336	2	5	0.00128		0	0	0		0			2	3	3	1	2	3	2	1		0	0	0		0			2	1	1	1	1	1	1	1		0	0	0		0
	transforming growth factor-beta-induced protein ig-h3 precursor [Gallus gallus]	gi|45384294	tgfbi	74 kDa	0.037	0.503	3	4	0.0394			0						0	1	5	1		1	1	1			0						0	1	3	1		1	1	1			0
	hemoglobin subunit beta [Gallus gallus]	gi|49169791	HBG2	16 kDa	2.5e-07	2.096	4	10	0.0418	12	12	7	11	8	4	6	7						0		1	4	4	3	5	3	2	1	3						0		1	5	5	4	6	4	2	2	4
	PREDICTED: acrosin [Gallus gallus]	gi|363727327	ACR	39 kDa	0.0074	2.543	4	5	0.043	16	12	7	10		2	2	1									6	5	5	4		2	2	1									9	7	5	6		2	2	1
	Ig gamma chain (clone 36) - chicken (fragment)	gi|86318		54 kDa	2.1e-09	3.241	4	7	0.0119	42	42	23	35	26	34	31	27	9	10	9	8	13	12	11	7	14	12	10	13	8	11	10	8	5	3	6	4	5	7	6	3	19	17	12	18	11	17	13	13
	Ig light chain precursor V-J region - chicken (fragment)	gi|104728		22 kDa	0.036	3.372	2	4	0.0456	0	7	3	2		5											0	3	1	1		2											0	3	1	1		2
	PREDICTED: acrosin-like [Gallus gallus]	gi|363727333	LOC769176	34 kDa	0.0051	5.855	3	5	0.0358	23	19	15	14	2	3	3	3		1	1	2		2	2	1	6	5	6	4	2	2	2	2		1	1	1		1	1	1	11	8	9	7	2	2	2	2
[truncated: 56 more columns]
